# Supplementary material for: Genetically Validated Immune Susceptibility Markers for Crohn's Disease: A Multi‐Omics Mendelian Randomization Analysis
Source: JGH Open. 2026 Jan 1;10(1):e70332. doi: 10.1002/jgh3.70332 (PMC12757437; doi:10.1002/jgh3.70332)
Supplement: Supplementary file 1 — Table S1: Instrumental variables for pQTL druggable genes. Table S2: Results of MR analysis and sensitivity analysis of pQTL and CD. Table S3: The result of colocalization analysis. Table S4: Instrumental variables for eQTL druggable genes. Table S5: Results of MR analysis and sensitivity analysis of eQTL and CD. Table S6: Results of SMR analysis. [file JGH3-10-e70332-s001.xlsx]

## Sheet: S1
Instrumental variables for pQTL druggable genes
Exposure	SNP	effect_allele	other_allele	beta	eaf	se	pval	R2	f	maf
ACE	rs11650201	G	T	-0.521859	0.205977	0.0694919	2.08714e-13	0.0834988	56.2124	0.205977
	rs4362	C	T	-0.815065	0.468498	0.0465621	5.26978e-56	0.331116	305.432	0.468498
	rs72847305	A	G	-0.47493	0.154281	0.0767401	1.1053e-09	0.0582707	38.1776	0.154281
ACP5	rs2071485	A	G	0.508544	0.088853	0.0921068	4.96e-08	0.0469359	30.3856	0.088853
	rs2305799	T	C	-0.46138	0.131664	0.0806752	1.67e-08	0.0501863	32.6011	0.131664
ACP6	rs11586163	C	T	0.393032	0.246365	0.0667539	6.43017e-09	0.0530331	34.5539	0.246365
	rs12119079	A	G	1.00542	0.756866	0.0519852	1.67317e-65	0.376671	372.847	0.243134
	rs140566115	A	G	-1.74519	0.00807754	0.311162	3.08008e-08	0.0483609	31.355	0.00807754
	rs61813315	C	T	-0.614725	0.0896607	0.0944117	1.547e-10	0.0640987	42.2576	0.0896607
	rs649001	C	T	-0.644776	0.0928918	0.0938274	1.55235e-11	0.0708824	47.0709	0.0928918
	rs75583687	C	T	-1.55727	0.0193861	0.189748	1.32548e-15	0.0981351	67.1379	0.0193861
	rs76274235	A	C	-0.867639	0.03958	0.144802	3.527e-09	0.0548217	35.7869	0.03958
ADAM23	rs10932156	G	C	-0.385511	0.655897	0.0592553	1.59781e-10	0.0640034	42.1904	0.344103
	rs140087889	A	G	-1.02027	0.0250404	0.179751	2.12258e-08	0.0494723	32.1131	0.0250404
	rs2058708	T	G	0.552461	0.0969305	0.0961772	1.45096e-08	0.0506074	32.8892	0.0969305
	rs35453127	T	C	1.51922	0.0161551	0.219061	1.02681e-11	0.0720979	47.9408	0.0161551
	rs72933203	A	T	0.873367	0.0581583	0.120411	1.22507e-12	0.078333	52.4392	0.0581583
AHSG	rs149062332	C	T	2.17206	0.0161551	0.209957	3.06853e-23	0.147412	106.679	0.0161551
	rs6804876	A	C	0.432643	0.633279	0.0557968	3.69461e-14	0.0885304	59.9288	0.366721
	rs7627234	A	G	0.59774	0.112278	0.0859067	8.83653e-12	0.0725396	48.2575	0.112278
	rs7635884	T	C	0.866143	0.612278	0.0456032	1.10046e-63	0.368197	359.57	0.387722
	rs9290835	A	T	0.40225	0.742326	0.061358	1.17026e-10	0.0649241	42.8395	0.257674
ALPI	rs10793954	A	C	0.325016	0.466074	0.0553819	7.17446e-09	0.0527069	34.3296	0.466074
	rs13283227	T	G	0.429555	0.181745	0.0706539	2.11028e-09	0.056349	36.8434	0.181745
	rs176694	G	T	-0.622385	0.116317	0.0846352	6.15788e-13	0.0803436	53.9027	0.116317
	rs281379	A	G	-0.491044	0.397415	0.0552288	6.63466e-18	0.113246	78.796	0.397415
	rs28645493	G	C	-0.646933	0.0872375	0.0970476	5.8335e-11	0.0669806	44.2939	0.0872375
	rs9411393	A	G	-0.397484	0.662359	0.057205	9.4122e-12	0.0723541	48.1245	0.337641
ALPP	rs11886043	C	T	0.542752	0.278675	0.0587624	4.05616e-19	0.121127	85.0351	0.278675
	rs2001484	G	C	0.467087	0.171244	0.0718721	1.66951e-10	0.0638732	42.0988	0.171244
	rs938866	G	A	-0.42588	0.239095	0.0651712	1.33456e-10	0.0645356	42.5655	0.239095
AMY2A	rs142370265	T	C	-0.766925	0.0638126	0.109829	7.50127e-12	0.0730215	48.6034	0.0638126
	rs191765977	C	T	-0.650897	0.0735057	0.104909	1.00704e-09	0.0585473	38.3702	0.0735057
	rs4244372	A	T	-0.407233	0.398223	0.0549603	4.18812e-13	0.0814687	54.7246	0.398223
AMY2B	rs142370265	T	C	-0.743914	0.0638126	0.110086	3.2523e-11	0.0687035	45.5172	0.0638126
	rs191765977	C	T	-0.619179	0.0735057	0.10522	6.54781e-09	0.0529791	34.5168	0.0735057
	rs28558115	T	C	0.619052	0.0670436	0.109149	2.1749e-08	0.0493995	32.0634	0.0670436
	rs4244372	A	T	-0.412822	0.398223	0.0548927	1.93405e-13	0.0837209	56.3756	0.398223
ANG	rs11851044	C	G	0.803355	0.0799677	0.100905	8.19325e-15	0.0928881	63.1807	0.0799677
	rs17114699	T	G	0.79424	0.113893	0.0868505	8.57011e-19	0.119023	83.3592	0.113893
	rs36071889	T	C	-0.525572	0.279483	0.0598286	1.54542e-17	0.110849	76.9204	0.279483
ANGPTL1	rs2493850	T	C	0.314572	0.357835	0.0554035	2.10141e-08	0.0495024	32.1337	0.357835
	rs871632	C	T	0.368559	0.357027	0.0576638	3.24059e-10	0.0619101	40.7195	0.357027
ANGPTL7	rs1292657	G	A	-0.368093	0.233441	0.0648756	2.14863e-08	0.049436	32.0883	0.233441
	rs1770345	CTATA	C	-1.52964	0.0452342	0.120135	3.86877e-33	0.207549	161.597	0.0452342
	rs1776217	A	C	-0.484575	0.144588	0.0784391	1.18092e-09	0.0580742	38.0409	0.144588
	rs2243838	T	C	-0.542906	0.121163	0.0830817	1.33606e-10	0.0645322	42.5631	0.121163
	rs60065955	G	A	-0.412762	0.197092	0.071093	1.02463e-08	0.0516447	33.6001	0.197092
	rs75136962	C	A	-1.52964	0.0452342	0.120135	3.86877e-33	0.207549	161.597	0.0452342
	rs79373174	A	G	-0.566834	0.106624	0.0892984	4.23791e-10	0.0611148	40.1623	0.106624
APOE	rs149450221	A	ATT	-0.581204	0.175283	0.073824	1.56487e-14	0.0910179	61.7812	0.175283
	rs182824418	T	G	-0.963595	0.0323102	0.15458	8.45087e-10	0.0590677	38.7326	0.0323102
	rs2927468	G	A	-0.328204	0.524233	0.0557919	6.62242e-09	0.0529456	34.4937	0.475767
	rs405509	G	T	0.387157	0.582391	0.0563178	1.52654e-11	0.0709316	47.1061	0.417609
	rs429358	C	T	-1.16723	0.155897	0.0652547	5.8398e-58	0.340757	318.922	0.155897
APOH	rs143258091	A	G	-0.710847	0.0549273	0.125382	2.2016e-08	0.0493635	32.0388	0.0549273
	rs1801689	C	A	-1.82366	0.0113086	0.260336	6.47986e-12	0.0734509	48.9118	0.0113086
	rs76452927	A	G	-0.900472	0.0799677	0.102181	1.23911e-17	0.111475	77.4096	0.0799677
APOL1	rs217181	T	C	0.379149	0.218901	0.0676164	3.10185e-08	0.04834	31.3408	0.218901
	rs56129242	G	C	-0.544239	0.139742	0.0796662	2.01905e-11	0.0701088	46.5185	0.139742
	rs811053	T	A	0.466917	0.310178	0.0591643	1.36255e-14	0.0914183	62.0804	0.310178
	rs9302635	C	T	0.561208	0.185784	0.0673206	4.99275e-16	0.100937	69.2702	0.185784
ARSA	rs10860756	A	T	-0.413615	0.163166	0.0731065	2.34958e-08	0.0491692	31.9062	0.163166
	rs111478652	T	C	1.51151	0.0113086	0.263557	1.52743e-08	0.0504543	32.7844	0.0113086
	rs1558156	T	A	-0.406082	0.286753	0.061476	8.56043e-11	0.0658481	43.4921	0.286753
	rs3809260	T	G	0.479422	0.583199	0.0555099	4.9397e-17	0.107545	74.3515	0.416801
ATRN	rs6051845	C	T	-0.379571	0.240711	0.0632376	3.31969e-09	0.0550016	35.9112	0.240711
	rs6051878	G	A	1.10997	0.920032	0.0960781	4.38302e-28	0.177372	133.036	0.079968
	rs6076489	G	T	-0.447951	0.189822	0.0695778	2.43231e-10	0.0627596	41.3156	0.189822
B4GALT1	rs56369018	T	G	0.555347	0.0945073	0.0960771	1.18489e-08	0.0512115	33.303	0.0945073
	rs7252671	T	C	-0.339113	0.340872	0.0609893	4.01564e-08	0.047569	30.816	0.340872
	rs76516155	T	C	0.551665	0.0969305	0.0924527	4.07475e-09	0.0543917	35.49	0.0969305
BCHE	rs114115200	T	G	-0.705554	0.154281	0.0732844	1.55661e-20	0.13024	92.3915	0.154281
	rs608171	G	T	-0.369017	0.366721	0.0575906	2.93595e-10	0.0622025	40.9246	0.366721
	rs75542128	T	G	-1.05607	0.0258481	0.176589	3.7705e-09	0.0546226	35.6494	0.0258481
	rs77988276	A	T	-0.379898	0.204362	0.0684358	4.21872e-08	0.0474217	30.7158	0.204362
BPIFB1	rs144389561	T	G	1.79914	0.00807754	0.310664	1.11331e-08	0.0513975	33.4305	0.00807754
	rs2424961	T	C	-0.481396	0.543619	0.0540865	6.1547e-18	0.113458	78.9626	0.456381
BPIFB2	rs35802810	C	G	-0.397405	0.281099	0.0609198	1.43e-10	0.0643256	42.4174	0.281099
	rs6088110	C	T	-0.358597	0.295638	0.0627336	1.7e-08	0.0501397	32.5692	0.295638
BST1	rs10034735	G	A	-0.525599	0.810178	0.0711308	4.82271e-13	0.0810572	54.4237	0.189822
	rs10939621	C	T	-0.387346	0.531502	0.0542188	2.56233e-12	0.0761726	50.8736	0.468498
	rs114334707	A	G	-1.28336	0.0193861	0.20181	3.94798e-10	0.0613248	40.3094	0.0193861
	rs12643582	A	T	-0.696108	0.0686591	0.110278	5.25563e-10	0.0604773	39.7164	0.0686591
	rs16891775	G	T	-0.433876	0.152666	0.0783691	4.57355e-08	0.0471804	30.5517	0.152666
	rs2049997	G	T	-0.31113	0.62601	0.0559369	3.97302e-08	0.0476009	30.8377	0.37399
	rs2302465	A	G	-1.36396	0.136511	0.0631877	2.06824e-77	0.429466	464.443	0.136511
	rs35324026	T	C	0.350177	0.256058	0.0629385	3.9376e-08	0.0476276	30.8558	0.256058
	rs6813890	T	C	-0.554289	0.0993538	0.095273	9.57518e-09	0.0518467	33.7386	0.0993538
	rs6816182	T	C	0.537536	0.87399	0.0780295	1.39e-11	0.0712075	47.3034	0.12601
	rs76530103	G	C	-0.805726	0.0476575	0.130486	1.20168e-09	0.0580225	38.0051	0.0476575
BTD	rs13066360	A	G	-0.513758	0.224556	0.0656784	2.25659e-14	0.0899586	60.9911	0.224556
	rs13078881	C	G	-1.71772	0.0541195	0.104511	1.2927e-50	0.303818	269.262	0.0541195
	rs142530843	A	C	-1.48921	0.0210016	0.191309	2.96898e-14	0.0891642	60.3998	0.0210016
	rs55782507	T	C	-1.32692	0.0177706	0.210546	5.58478e-10	0.060297	39.5904	0.0177706
BTN3A2	rs12198053	T	C	0.410561	0.202746	0.0675135	2.09231e-09	0.0563746	36.8611	0.202746
	rs13210340	C	G	-0.980968	0.0420032	0.139495	5.40867e-12	0.0739812	49.2932	0.0420032
	rs140925269	A	G	0.910387	0.0306947	0.16348	3.83141e-08	0.0477092	30.9113	0.0306947
	rs2072803	C	G	-1.03854	0.088853	0.089575	2.94926e-28	0.178416	133.988	0.088853
	rs2158283	ACG	A	-0.559929	0.103393	0.0911595	1.45786e-09	0.0574482	37.606	0.103393
	rs34555420	T	G	-0.925016	0.0403877	0.142813	1.91098e-10	0.0634735	41.8174	0.0403877
	rs36043209	A	G	-1.52746	0.0201939	0.194807	1.97263e-14	0.0903474	61.2809	0.0201939
	rs3734537	A	C	-1.05662	0.0864297	0.0914001	4.07359e-28	0.177564	133.211	0.0864297
	rs9393734	T	C	-0.600521	0.0751212	0.103251	9.67308e-09	0.0518167	33.718	0.0751212
C1QTNF9	rs117694250	T	C	-1.08684	0.0387722	0.140424	4.09052e-14	0.088235	59.7094	0.0387722
	rs188115299	A	G	-0.866339	0.0363489	0.150915	1.48072e-08	0.0505468	32.8477	0.0363489
	rs1961993	A	C	1.15628	0.823102	0.0578659	7.03764e-69	0.392114	397.993	0.176898
	rs9553259	T	A	-1.07006	0.0347334	0.152199	5.46857e-12	0.0739497	49.2705	0.0347334
	rs9553309	T	C	0.433996	0.528271	0.0547595	1.06631e-14	0.092127	62.6105	0.471729
C1RL	rs77007122	C	A	-0.985528	0.0298869	0.164936	3.89e-09	0.0545334	35.5878	0.0298869
	rs9989026	T	G	-0.363733	0.609047	0.0563283	2.16e-10	0.0631116	41.563	0.390953
C7	rs152375	TACAC	T	-1.10612	0.0266559	0.167735	9.17883e-11	0.0656417	43.3463	0.0266559
	rs17291699	C	T	-0.603408	0.0840065	0.0948037	3.81599e-10	0.0614256	40.38	0.0840065
	rs318030	C	T	-0.470765	0.163974	0.0747322	5.68358e-10	0.0602445	39.5537	0.163974
	rs74480769	G	A	-1.25686	0.0840065	0.0921888	3.47674e-37	0.230935	185.273	0.0840065
	rs751138	A	G	-0.52757	0.142165	0.078899	5.12008e-11	0.0673656	44.5668	0.142165
CA5A	rs2012948	G	A	-0.504686	0.884491	0.088293	1.7e-08	0.0501372	32.5675	0.115509
	rs72816308	C	G	0.805556	0.159935	0.0719686	1.32e-26	0.168331	124.882	0.159935
CAT	rs10208252	A	G	-0.503329	0.891761	0.0886784	2.12e-08	0.0494702	32.1117	0.108239
	rs2745905	T	C	0.344118	0.472536	0.0538215	3.2e-10	0.0619496	40.7472	0.472536
CCL8	rs117814539	T	C	-0.915781	0.0347334	0.153822	4.40547e-09	0.0541594	35.3298	0.0347334
	rs3138036	G	A	-1.02013	0.148627	0.0672298	1.99627e-44	0.271116	229.5	0.148627
	rs408121	G	A	-0.318354	0.589661	0.0554498	1.47479e-08	0.0505589	32.856	0.410339
	rs61578494	C	G	-0.902115	0.0589661	0.108566	6.12616e-16	0.10035	68.8225	0.0589661
CCL24	rs113745917	G	A	-0.563095	0.082391	0.0978726	1.37832e-08	0.0507605	32.994	0.082391
	rs11465320	A	G	1.43222	0.0250404	0.175137	1.65147e-15	0.0975032	66.6589	0.0250404
	rs11764670	G	A	0.354093	0.568659	0.0539669	1.13046e-10	0.0650262	42.9116	0.431341
	rs12530862	C	T	-0.565228	0.339257	0.0542777	1.66779e-23	0.149075	108.093	0.339257
	rs146941240	C	G	1.34279	0.0218094	0.189336	3.63204e-12	0.0751502	50.1354	0.0218094
	rs28453160	T	A	0.409342	0.511309	0.0542261	1.58598e-13	0.0842984	56.8003	0.488691
	rs62475265	G	A	1.52383	0.0331179	0.145219	8.1652e-24	0.15102	109.754	0.0331179
	rs62475549	C	T	1.1659	0.0250404	0.17214	2.94623e-11	0.0689954	45.725	0.0250404
	rs66814688	G	C	-0.430101	0.174475	0.0728343	5.81911e-09	0.0533306	34.7587	0.174475
	rs6960839	A	C	0.374531	0.297254	0.0583973	2.8308e-10	0.0623101	41.0001	0.297254
	rs6963039	T	G	-0.368934	0.273021	0.0618501	4.12288e-09	0.0543567	35.4659	0.273021
	rs73150150	C	T	-0.50209	0.11874	0.0860658	8.74937e-09	0.0521155	33.9232	0.11874
	rs7793389	T	C	-0.372062	0.209208	0.0666344	3.53292e-08	0.0479515	31.0762	0.209208
	rs7799486	C	G	-0.850035	0.671244	0.0530217	1.3013e-48	0.293395	256.189	0.328756
	rs782493	T	C	-0.559548	0.890953	0.0894916	7.54329e-10	0.0594049	38.9677	0.109047
CCL25	rs145466812	T	C	0.386482	0.210016	0.0664748	9.79171e-09	0.0517801	33.6929	0.210016
	rs2032887	G	A	0.796545	0.253635	0.0575406	3.78973e-38	0.2364	191.015	0.253635
	rs55658083	C	CGAGCACACCGGCACCCCCAGAGCCAT	0.524915	0.085622	0.0940016	3.52371e-08	0.0479592	31.0815	0.085622
	rs62124731	C	T	0.38406	0.267367	0.0621605	1.17527e-09	0.0580883	38.0508	0.267367
CD6	rs11230544	A	G	-0.536101	0.109047	0.0889265	2.85e-09	0.0554577	36.2264	0.109047
	rs11230563	T	C	-0.833817	0.270598	0.0552253	4.6e-44	0.269154	227.227	0.270598
CD8A	rs13210419	A	G	0.840936	0.046042	0.134904	8.4533e-10	0.0590669	38.7321	0.046042
	rs4366909	A	G	0.586453	0.110662	0.0879689	5.81677e-11	0.0669891	44.2999	0.110662
	rs78398516	C	T	-1.10417	0.0234249	0.178323	1.08467e-09	0.0583266	38.2166	0.0234249
CD33	rs11667167	T	C	0.43424	0.232633	0.064838	4.78417e-11	0.067566	44.709	0.232633
	rs12985109	G	C	-0.734647	0.121971	0.0825628	6.27627e-18	0.113403	78.9193	0.121971
	rs138894449	G	A	0.667999	0.0848142	0.10127	9.0764e-11	0.0656746	43.3695	0.0848142
	rs17716016	C	T	-0.495331	0.310985	0.0573518	4.93986e-17	0.107546	74.3518	0.310985
	rs2455069	G	A	1.16754	0.379645	0.0364225	1.81907e-133	0.624063	1024.23	0.379645
	rs2547319	G	T	-0.359819	0.729402	0.0624361	1.30559e-08	0.0509223	33.1048	0.270598
	rs4802791	T	A	-0.336818	0.331179	0.0595459	2.36595e-08	0.0491484	31.892	0.331179
	rs7260113	C	T	0.415459	0.509693	0.0535798	3.69108e-14	0.0885329	59.9306	0.490307
	rs79254320	A	G	0.915108	0.085622	0.0953301	1.97643e-20	0.129576	91.85	0.085622
CD40	rs4239702	C	T	0.764401	0.731826	0.0574137	9.86861e-36	0.222616	176.688	0.268174
	rs6104487	C	A	0.536863	0.850565	0.0777566	1.25593e-11	0.0715058	47.5168	0.149435
CD70	rs147963927	T	C	0.599102	0.144588	0.0794444	1.67348e-13	0.0841419	56.6852	0.144588
	rs344589	G	A	-0.855024	0.115509	0.0822371	1.93391e-23	0.148671	107.75	0.115509
	rs433312	A	C	-0.311622	0.528271	0.0547775	1.97649e-08	0.0496854	32.2587	0.471729
	rs7254538	C	G	0.711987	0.547658	0.0520702	2.28052e-37	0.231979	186.363	0.452342
	rs74441035	T	C	-1.02759	0.0387722	0.144565	3.26227e-12	0.0754651	50.3626	0.0387722
CD80	rs12494369	G	C	0.696496	0.098546	0.0877569	9.83e-15	0.0923627	62.7869	0.098546
	rs187647864	G	A	0.786057	0.0444265	0.137754	1.79e-08	0.049974	32.4559	0.0444265
CD101	rs12130298	C	A	-1.1058	0.1042	0.0853113	3.73766e-34	0.213481	167.469	0.1042
	rs12735582	T	G	1.15985	0.0557351	0.118951	5.4714e-21	0.133145	94.7681	0.0557351
	rs17235773	G	C	-0.681653	0.0799677	0.10623	2.77424e-10	0.0623697	41.0418	0.0799677
	rs2801936	T	C	0.332373	0.55412	0.0548805	2.42139e-09	0.0559402	36.5603	0.44588
	rs798042	A	G	0.31508	0.429725	0.0560864	2.92923e-08	0.0485109	31.4573	0.429725
CD109	rs13195592	C	G	1.48753	0.0169628	0.213919	9.09115e-12	0.0724564	48.1978	0.0169628
	rs2164755	C	T	0.978668	0.306947	0.0494037	5.7181e-68	0.38799	391.153	0.306947
	rs3846755	G	T	0.451383	0.211632	0.0667647	3.18618e-11	0.0687647	45.5608	0.211632
	rs77123747	G	A	0.590296	0.0775444	0.104537	2.49591e-08	0.0489886	31.7829	0.0775444
	rs920234	A	G	0.384335	0.506462	0.0554686	1.07003e-11	0.071977	47.8542	0.493538
CD164L2	rs115180720	A	G	0.899319	0.0411955	0.138583	1.77072e-10	0.063699	41.9761	0.0411955
	rs11584573	A	C	0.963063	0.109855	0.0826518	1.69041e-28	0.179883	135.332	0.109855
	rs34660239	T	C	0.512272	0.146204	0.0773899	7.84512e-11	0.0661058	43.6744	0.146204
	rs61786519	A	G	0.715415	0.0605816	0.112763	4.32151e-10	0.0610565	40.1215	0.0605816
	rs7533966	TC	T	0.897562	0.0880452	0.0945001	4.63456e-20	0.1272	89.9205	0.0880452
CD177	rs10411703	C	T	0.549063	0.307754	0.0574156	2.68609e-20	0.128721	91.1547	0.307754
	rs11083669	G	A	0.3078	0.580775	0.0552886	3.86634e-08	0.0476823	30.893	0.419225
	rs12980519	A	G	0.589948	0.680129	0.056733	1.90595e-23	0.148711	107.783	0.319871
	rs139740299	G	A	1.24565	0.0565428	0.116665	1.55154e-24	0.155527	113.633	0.0565428
	rs143091816	C	A	1.06117	0.0533118	0.123102	5.61827e-17	0.10718	74.0686	0.0533118
	rs1806750	T	C	0.65433	0.0710824	0.10909	3.40265e-09	0.0549285	35.8607	0.0710824
	rs2001165	A	T	-0.486736	0.172052	0.072455	4.19807e-11	0.0679514	44.9826	0.172052
	rs60606580	T	C	-0.600829	0.0710824	0.108169	4.14108e-08	0.0474768	30.7532	0.0710824
	rs62114805	A	T	0.565392	0.213247	0.0663611	1.22323e-16	0.10496	72.3547	0.213247
	rs7343152	G	A	0.766405	0.0791599	0.10056	9.50235e-14	0.0857873	57.8976	0.0791599
	rs73554000	C	G	1.1112	0.095315	0.0865317	1.27888e-33	0.210364	164.372	0.095315
	rs78189176	A	G	0.759399	0.0476575	0.130936	1.06098e-08	0.0515407	33.5287	0.0476575
	rs9749419	G	A	0.407031	0.446688	0.0550998	4.89075e-13	0.0810162	54.3938	0.446688
CD200R1	rs34211178	A	G	-0.401033	0.457189	0.0546345	6.75518e-13	0.0800735	53.7058	0.457189
	rs4682447	T	C	0.496219	0.859451	0.0818336	2.31773e-09	0.0560702	36.6503	0.140549
	rs57891445	A	G	2.16625	0.0169628	0.204309	3.0422e-24	0.153701	112.056	0.0169628
	rs9865242	G	C	0.534293	0.46042	0.0513388	1.76642e-23	0.148918	107.96	0.46042
CD209	rs4804224	C	T	-0.437953	0.223748	0.0662448	8.26316e-11	0.0659523	43.5658	0.223748
	rs491105	C	T	0.313867	0.38853	0.0564448	4.00705e-08	0.0475755	30.8204	0.38853
	rs576123	T	C	-0.738661	0.587237	0.0493964	2.27581e-43	0.265382	222.892	0.412763
	rs7025162	C	T	0.44001	0.781906	0.0673848	1.37676e-10	0.0644437	42.5007	0.218094
	rs78590974	T	C	0.62993	0.110662	0.084481	3.02479e-13	0.0824178	55.4193	0.110662
	rs9516452	C	T	-0.351915	0.328756	0.0586055	3.27125e-09	0.0550452	35.9413	0.328756
CD276	rs11072430	A	G	-0.393144	0.498384	0.0545807	1.72292e-12	0.0773354	51.7154	0.498384
	rs11072445	A	C	-0.643046	0.0904685	0.0978429	1.05561e-10	0.0652289	43.0546	0.0904685
	rs113962346	A	G	-0.773269	0.0468498	0.131827	7.29267e-09	0.0526585	34.2963	0.0468498
	rs28640136	G	A	-1.24834	0.142165	0.0658287	1.57086e-63	0.367472	358.451	0.142165
	rs74601769	T	C	-0.887641	0.046042	0.129152	1.54344e-11	0.0708997	47.0833	0.046042
	rs74902571	A	G	-0.914494	0.0557351	0.122369	2.6909e-13	0.0827584	55.669	0.0557351
	rs8039343	C	A	-0.594269	0.168013	0.0728903	1.98784e-15	0.0969702	66.2554	0.168013
CD300A	rs11105298	C	T	-0.549622	0.232633	0.0621541	9.73677e-18	0.112159	77.9441	0.232633
	rs17461356	A	C	-0.489797	0.204362	0.068395	2.28287e-12	0.0765111	51.1185	0.204362
	rs8181612	A	T	-0.44505	0.691438	0.0596279	2.87464e-13	0.0825663	55.5281	0.308562
CD300C	rs11105298	C	T	-0.3991	0.232633	0.0639889	8.28053e-10	0.0591281	38.7747	0.232633
	rs2293188	A	G	0.821957	0.162359	0.0719211	1.43183e-27	0.17424	130.191	0.162359
	rs783236	G	A	-0.325723	0.419225	0.0562753	1.13381e-08	0.0513428	33.393	0.419225
	rs8181612	A	T	-0.356467	0.691438	0.0605852	6.58126e-09	0.0529641	34.5064	0.308562
CD300E	rs147016154	A	G	0.492041	0.114701	0.0878576	3.22194e-08	0.0482266	31.2636	0.114701
	rs497053	A	G	-0.49581	0.493538	0.0534147	2.78107e-19	0.122186	85.8823	0.493538
CD300LF	rs118043775	T	C	0.490087	0.109047	0.0878258	3.59966e-08	0.0478956	31.0382	0.109047
	rs34074270	T	A	-1.06862	0.0218094	0.192145	3.98666e-08	0.0475906	30.8307	0.0218094
	rs35489971	G	A	1.22083	0.770598	0.044946	1.81932e-107	0.543774	735.399	0.229402
	rs516209	A	G	-0.470244	0.354604	0.0574455	1.55312e-15	0.0976798	66.7927	0.354604
CDH5	rs11522319	T	C	0.424006	0.342488	0.0556397	9.55878e-14	0.0857707	57.8854	0.342488
	rs28587998	G	A	0.337187	0.428918	0.0552317	1.81855e-09	0.0567913	37.15	0.428918
	rs3888561	C	G	0.35444	0.359451	0.0573028	1.1281e-09	0.0582099	38.1354	0.359451
	rs8176747	G	C	0.950399	0.11874	0.0747118	4.36272e-33	0.207244	161.298	0.11874
	rs9411395	A	G	0.384688	0.66559	0.0565617	2.45596e-11	0.0695318	46.107	0.33441
CEACAM5	rs115478735	T	A	-0.47452	0.191438	0.0692005	1.70902e-11	0.0705997	46.8689	0.191438
	rs6597609	T	C	-0.335665	0.723748	0.0594853	2.5511e-08	0.0489235	31.7386	0.276252
	rs9621	A	G	1.0202	0.0347334	0.145119	5.48991e-12	0.0739386	49.2625	0.0347334
CEACAM16	rs17715087	C	T	0.33831	0.605816	0.0560134	2.66718e-09	0.0556528	36.3614	0.394184
	rs62120584	G	A	0.340594	0.718094	0.0612367	3.97814e-08	0.0475971	30.8351	0.281906
	rs73048234	A	G	0.905829	0.0339257	0.155698	9.57808e-09	0.0518459	33.7381	0.0339257
	rs75741581	C	T	-0.786495	0.049273	0.128704	1.75616e-09	0.0568954	37.2222	0.049273
CFB	rs145438456	TTTATTA	T	-0.782035	0.0589661	0.116822	4.87766e-11	0.0675083	44.6681	0.0589661
	rs147168394	A	G	1.16932	0.0201939	0.198784	6.63297e-09	0.0529408	34.4904	0.0201939
	rs2507953	T	G	0.712359	0.0848142	0.100778	4.24934e-12	0.0746901	49.8036	0.0848142
	rs372313241	TA	T	0.685488	0.0791599	0.103992	9.33799e-11	0.0655913	43.3106	0.0791599
	rs9332739	C	G	-0.782035	0.0589661	0.116822	4.87766e-11	0.0675083	44.6681	0.0589661
	rs9469079	T	C	0.591711	0.115509	0.0881922	4.43047e-11	0.0677924	44.8697	0.115509
CFHR2	rs10922273	T	C	-0.52224	0.173667	0.0737283	3.85156e-12	0.0749779	50.0111	0.173667
	rs114645367	A	G	-1.30362	0.0290792	0.153807	1.7205e-16	0.103986	71.6052	0.0290792
	rs12066959	A	G	-0.98003	0.296446	0.0519242	4.5835e-63	0.365283	355.086	0.296446
	rs12727325	A	G	0.416256	0.218094	0.0683352	1.97014e-09	0.0565534	36.9851	0.218094
	rs16840607	G	T	0.470741	0.207593	0.0684802	1.53051e-11	0.0709242	47.1008	0.207593
	rs17514191	A	C	-0.888075	0.0678514	0.107046	6.76834e-16	0.100064	68.6045	0.0678514
	rs61820788	C	T	0.370674	0.358643	0.0584028	4.25842e-10	0.0611006	40.1524	0.358643
	rs72732226	A	C	-0.854694	0.0759289	0.105196	2.4515e-15	0.0963662	65.7987	0.0759289
	rs72742281	A	G	-0.683703	0.0670436	0.107101	3.39941e-10	0.0617685	40.6202	0.0670436
	rs80274477	GA	G	-0.530262	0.839257	0.0744196	2.90777e-12	0.075802	50.6059	0.160743
CFHR4	rs10494745	A	G	-0.865818	0.139742	0.0755393	1.04382e-27	0.175077	130.949	0.139742
	rs111428944	G	A	0.822502	0.0436187	0.135732	2.37267e-09	0.0560003	36.6019	0.0436187
	rs12066959	A	G	-0.711408	0.296446	0.0585877	1.41935e-30	0.192373	146.967	0.296446
	rs145536851	A	G	0.84114	0.0379645	0.144533	9.47702e-09	0.0518772	33.7596	0.0379645
	rs184080912	A	C	0.769838	0.0565428	0.117235	1.09328e-10	0.0651249	42.9812	0.0565428
	rs419137	T	G	-0.814721	0.884491	0.0836674	6.11576e-21	0.132836	94.5148	0.115509
	rs6677930	A	C	-0.46726	0.521002	0.0535369	2.41874e-17	0.109576	75.9286	0.478998
	rs76962463	G	A	0.658306	0.0597738	0.117366	3.07371e-08	0.0483671	31.3592	0.0597738
CFHR5	rs115195008	C	T	-1.41468	0.0468498	0.122898	6.53054e-28	0.176318	132.075	0.0468498
	rs148136314	T	C	-1.08287	0.0234249	0.185252	8.19146e-09	0.052312	34.0582	0.0234249
	rs2477355	A	C	-0.380193	0.344911	0.058426	1.58458e-10	0.0640278	42.2076	0.344911
	rs4244139	A	G	-0.373914	0.521809	0.0548155	2.15645e-11	0.0699147	46.38	0.478191
	rs6695321	G	A	-0.594016	0.400646	0.0542801	1.34996e-25	0.16211	119.374	0.400646
	rs72732234	C	T	-1.46296	0.0533118	0.113813	1.1251e-33	0.210688	164.693	0.0533118
	rs72736427	T	C	-1.00357	0.0904685	0.0916825	1.31767e-25	0.162175	119.431	0.0904685
CGREF1	rs137995294	T	A	0.588315	0.0945073	0.0947847	9.92266e-10	0.058591	38.4006	0.0945073
	rs2289360	C	T	-0.563152	0.630048	0.0530158	2.55006e-24	0.15418	112.47	0.369952
	rs76881617	T	C	-0.797138	0.0420032	0.141381	2.61672e-08	0.0488477	31.6869	0.0420032
CHGB	rs236152	G	C	-0.604132	0.415186	0.0538003	9.43e-27	0.169232	125.687	0.415186
	rs8071918	C	G	0.37501	0.306947	0.0586772	3.25e-10	0.061902	40.7138	0.306947
CHIT1	rs11586183	T	A	-1.04557	0.0234249	0.185599	2.68593e-08	0.0487697	31.6337	0.0234249
	rs12145660	T	C	0.34116	0.563813	0.0541386	5.60685e-10	0.0602848	39.5819	0.436187
	rs2486064	C	T	0.355001	0.510501	0.0541923	1.20769e-10	0.0648311	42.7739	0.489499
	rs2486948	A	G	0.622152	0.878029	0.0826721	1.86731e-13	0.0838231	56.4507	0.121971
	rs3766561	G	T	-0.632461	0.0751212	0.106816	5.31283e-09	0.0536017	34.9453	0.0751212
	rs3766562	T	C	-0.700059	0.0678514	0.110794	5.0583e-10	0.06059	39.7953	0.0678514
	rs73068228	G	T	0.734301	0.100969	0.091743	6.00115e-15	0.0937869	63.8553	0.100969
	rs76858806	T	C	-0.795041	0.0468498	0.134243	5.27106e-09	0.0536251	34.9615	0.0468498
	rs872583	C	T	-1.18769	0.196284	0.0562711	7.52768e-75	0.418499	444.048	0.196284
CLEC4C	rs10772674	A	G	-0.404306	0.378837	0.0580257	8.29048e-12	0.0727271	48.3921	0.378837
	rs12310416	G	A	0.861945	0.268174	0.0571542	5.57764e-44	0.2687	226.703	0.268174
	rs148391919	C	T	0.788281	0.0411955	0.136752	1.29601e-08	0.0509443	33.1199	0.0411955
	rs876036	C	T	-0.369222	0.306947	0.0596736	1.11485e-09	0.0582449	38.1597	0.306947
CLEC4M	rs475896	G	C	-0.328894	0.424879	0.0555467	5.31295e-09	0.0536017	34.9454	0.424879
	rs4804224	C	T	-0.420511	0.223748	0.0664277	4.70864e-10	0.0608026	39.9439	0.223748
	rs491105	C	T	0.350124	0.38853	0.0560981	8.07077e-10	0.0592042	38.8277	0.38853
	rs576123	T	C	-0.775823	0.587237	0.0484643	1.70379e-48	0.292782	255.432	0.412763
	rs6597600	T	C	0.349307	0.417609	0.0561105	8.88252e-10	0.0589199	38.6297	0.417609
	rs7025162	C	T	0.467373	0.781906	0.0670856	8.33847e-12	0.0727099	48.3797	0.218094
	rs78590974	T	C	0.694128	0.110662	0.0836617	6.73645e-16	0.100078	68.6152	0.110662
CLEC10A	rs139192531	G	C	-0.713401	0.0573506	0.118952	3.41626e-09	0.0549166	35.8524	0.0573506
	rs4324181	G	A	0.833556	0.0403877	0.140527	4.9982e-09	0.0537836	35.0707	0.0403877
	rs90951	G	A	0.436709	0.38126	0.0546182	6.37584e-15	0.0936123	63.7241	0.38126
CLPS	rs114293288	T	C	1.3054	0.0145396	0.233501	3.40162e-08	0.0480647	31.1533	0.0145396
	rs35951582	T	C	0.494521	0.189015	0.0711213	9.11976e-12	0.0724467	48.1909	0.189015
	rs9380535	C	T	0.596844	0.534733	0.0545219	1.3091e-25	0.162193	119.447	0.465267
CLUL1	rs2015412	T	C	0.592344	0.379645	0.0556481	2.08686e-24	0.154723	112.938	0.379645
	rs4798418	C	T	0.365442	0.372375	0.0575569	4.19695e-10	0.0611436	40.1825	0.372375
	rs72865419	A	G	-1.02162	0.0654281	0.110165	2.988e-19	0.121984	85.7208	0.0654281
	rs77857366	T	G	1.34766	0.0161551	0.220873	1.85571e-09	0.056731	37.1082	0.0161551
CNTN2	rs10793721	C	T	-0.507523	0.848142	0.0777536	1.39819e-10	0.0643978	42.4683	0.151858
	rs114791495	C	G	1.40423	0.0274637	0.167215	3.12746e-16	0.102277	70.2944	0.0274637
	rs151115192	T	C	0.82976	0.0444265	0.131852	5.90353e-10	0.0601323	39.4754	0.0444265
	rs2211330	C	T	-0.428181	0.807754	0.0692673	1.15405e-09	0.0581424	38.0884	0.192246
	rs2595962	G	C	-0.517561	0.731018	0.0641829	3.85481e-15	0.0950631	64.8155	0.268982
	rs3820337	C	T	-1.11726	0.847334	0.0677801	7.46692e-51	0.305048	270.831	0.152666
	rs9326600	A	G	-0.309408	0.521002	0.0534051	1.09868e-08	0.0514367	33.4574	0.478998
COCH	rs112677610	T	C	1.08813	0.0331179	0.155664	7.14475e-12	0.073164	48.7057	0.0331179
	rs12884209	A	G	0.737679	0.128433	0.0847435	2.89762e-17	0.109063	75.5295	0.128433
	rs143609554	T	A	0.614815	0.0735057	0.106581	1.26579e-08	0.051015	33.1683	0.0735057
	rs150327203	T	C	1.42902	0.0250404	0.175179	1.92169e-15	0.0970682	66.3295	0.0250404
	rs2168211	G	A	1.0222	0.0411955	0.137195	3.14813e-13	0.0823009	55.3337	0.0411955
	rs34150126	C	T	-0.350868	0.375606	0.0583589	3.13286e-09	0.055174	36.0303	0.375606
	rs8012325	C	T	0.986275	0.0420032	0.136363	1.40837e-12	0.0779253	52.1432	0.0420032
COL2A1	rs2079295	C	A	-0.547258	0.509693	0.0532184	5.32106e-23	0.145907	105.404	0.490307
	rs28768185	G	A	0.387732	0.30937	0.0593272	1.32874e-10	0.0645485	42.5746	0.30937
COL24A1	rs184070635	G	A	-0.758186	0.0436187	0.133624	2.15e-08	0.0494392	32.0905	0.0436187
	rs72718067	G	A	-0.599332	0.0735057	0.106724	2.96e-08	0.0484774	31.4344	0.0735057
COL28A1	rs10278940	A	G	-0.449742	0.560582	0.0550699	1.79259e-15	0.0972673	66.4803	0.439418
	rs17546500	G	T	0.690075	0.0815832	0.099096	8.51164e-12	0.0726497	48.3365	0.0815832
	rs184807608	C	T	0.805631	0.049273	0.130975	1.3842e-09	0.0576022	37.7129	0.049273
	rs4724986	C	T	-0.4437	0.815832	0.0703531	5.43427e-10	0.0603775	39.6467	0.184168
	rs6463698	T	C	0.83244	0.273021	0.0514641	2.54678e-49	0.297099	260.79	0.273021
	rs6948753	G	A	-0.444794	0.146204	0.0760336	7.98018e-09	0.0523897	34.1115	0.146204
CPA4	rs3807345	A	G	-0.516071	0.369952	0.0544116	5.19e-20	0.126887	89.6665	0.369952
	rs73146784	T	G	0.603999	0.0848142	0.09963	2.34e-09	0.0560469	36.6342	0.0848142
CPQ	rs11997887	A	T	0.916431	0.0339257	0.151551	2.5569e-09	0.0557783	36.4482	0.0339257
	rs12230626	C	G	-0.402314	0.227787	0.0671993	3.63102e-09	0.0547348	35.7269	0.227787
	rs1405712	T	C	-0.345361	0.361874	0.0590812	8.18491e-09	0.0523144	34.0598	0.361874
	rs2559863	T	C	0.432446	0.623586	0.0557821	3.73408e-14	0.0884994	59.9058	0.376414
	rs41310587	T	A	-0.582301	0.0767367	0.105048	4.40536e-08	0.0472921	30.6277	0.0767367
CPXM2	rs10902821	A	G	-0.335334	0.423263	0.0546051	1.46843e-09	0.0574266	37.5909	0.423263
	rs117780503	A	G	-1.67147	0.0105008	0.272277	1.48806e-09	0.0573876	37.5638	0.0105008
	rs1914540	T	A	-0.526099	0.449919	0.0510453	4.33009e-23	0.146471	105.881	0.449919
	rs28627761	T	C	-0.361861	0.350565	0.0555352	1.50164e-10	0.0641868	42.3196	0.350565
	rs9423275	T	C	-0.334953	0.523425	0.0560102	3.7742e-09	0.0546197	35.6474	0.476575
CR1	rs11117956	G	T	-0.607918	0.239903	0.0594095	8.32367e-23	0.144682	104.369	0.239903
	rs679515	C	T	-0.742123	0.79483	0.0637894	2.01161e-28	0.179425	134.912	0.20517
	rs7545126	T	C	0.496869	0.122779	0.0825784	3.04834e-09	0.0552554	36.0866	0.122779
CREG1	rs10492086	G	A	-0.595806	0.197092	0.0665951	4.25279e-18	0.114504	79.7847	0.197092
	rs12299074	C	T	-0.392078	0.26252	0.0640063	1.60943e-09	0.0571544	37.4019	0.26252
	rs168394	A	T	0.361058	0.774637	0.0653695	4.90727e-08	0.0469699	30.4087	0.225363
	rs191278332	A	C	-1.21535	0.0258481	0.174921	9.43745e-12	0.0723459	48.1186	0.0258481
CRELD2	rs74510325	G	C	-1.53817	0.0250404	0.173675	8.73006e-18	0.112468	78.1859	0.0250404
	rs9616389	A	C	0.574815	0.103393	0.0910092	5.13758e-10	0.060544	39.7631	0.103393
CRH	rs13282495	T	C	-0.647078	0.0840065	0.100705	2.62929e-10	0.0625286	41.1534	0.0840065
	rs16933032	T	C	-0.540296	0.0936995	0.0975303	4.4881e-08	0.0472366	30.59	0.0936995
	rs67443499	A	T	-0.420709	0.176898	0.072732	1.15753e-08	0.0512813	33.3509	0.176898
CRISP2	rs555247	A	G	0.66358	0.462036	0.0517211	1.43917e-33	0.210064	164.076	0.462036
	rs62407063	T	A	2.12834	0.0088853	0.292092	9.76118e-13	0.0789974	52.9221	0.0088853
	rs72873836	T	G	0.828687	0.0718901	0.105194	1.51067e-14	0.0911202	61.8577	0.0718901
	rs77308785	A	G	0.841787	0.0403877	0.143645	7.52823e-09	0.0525633	34.2309	0.0403877
	rs77414579	A	T	0.818412	0.0420032	0.138152	5.22243e-09	0.0536525	34.9803	0.0420032
	rs780444	A	G	-0.692991	0.0751212	0.0987773	6.03808e-12	0.0736583	49.0609	0.0751212
	rs9395519	G	A	-0.495265	0.277868	0.0630678	1.80866e-14	0.0905992	61.4688	0.277868
CRISP3	rs147655060	G	A	0.571808	0.0880452	0.0974727	7.26921e-09	0.0526679	34.3028	0.0880452
	rs597544	T	C	0.804736	0.134895	0.0732819	9.51323e-26	0.16305	120.201	0.134895
	rs6905366	A	C	-0.4859	0.26979	0.0610252	8.14646e-15	0.0929047	63.1931	0.26979
	rs802070	G	A	-0.648608	0.566236	0.0501527	5.04366e-34	0.212722	166.713	0.433764
CRTAC1	rs11716033	T	G	0.353154	0.25525	0.0637481	4.48662e-08	0.0472376	30.5906	0.25525
	rs1863622	C	T	0.476552	0.276252	0.0599026	8.56556e-15	0.09276	63.0847	0.276252
	rs56007204	T	C	-0.719597	0.172859	0.0700992	6.23163e-23	0.145475	105.038	0.172859
	rs684225	A	C	-0.433461	0.455574	0.0536906	3.59395e-15	0.0952652	64.9678	0.455574
CSF2RB	rs117511880	A	G	1.04164	0.0266559	0.174033	3.66418e-09	0.0547076	35.7081	0.0266559
	rs13055341	G	A	0.663172	0.098546	0.0925252	2.18988e-12	0.076633	51.2067	0.098546
	rs140529	T	G	0.679117	0.0840065	0.0981029	1.11567e-11	0.071854	47.7661	0.0840065
	rs1534881	A	G	-1.10172	0.596123	0.0323596	8.68209e-144	0.651884	1155.4	0.403877
	rs1801122	A	C	-0.639405	0.0678514	0.111386	1.48205e-08	0.0505446	32.8462	0.0678514
	rs2284030	C	T	-0.622573	0.767367	0.0604163	4.39904e-23	0.146427	105.844	0.232633
	rs5756380	A	T	-0.507138	0.590468	0.0532581	3.7811e-20	0.127768	90.3807	0.409532
	rs6000466	A	G	0.798812	0.082391	0.0951774	3.24603e-16	0.10217	70.2128	0.082391
CSF3R	rs146490871	T	C	1.2408	0.0702746	0.0994955	5.42261e-32	0.200799	155.021	0.0702746
	rs7545232	C	T	0.614784	0.0775444	0.104308	6.20697e-09	0.0531381	34.6262	0.0775444
	rs955115	C	A	-0.360399	0.676898	0.0589634	1.74177e-09	0.0569194	37.2389	0.323102
CST1	rs4549181	T	C	-0.755839	0.213247	0.0620883	1.04515e-30	0.193167	147.718	0.213247
	rs80159137	T	C	-0.609407	0.082391	0.101865	3.72428e-09	0.0546591	35.6746	0.082391
	rs80326245	GCA	G	-0.755839	0.213247	0.0620883	1.04515e-30	0.193167	147.718	0.213247
CST5	rs17532490	A	G	-0.81414	0.0371567	0.146226	3.85517e-08	0.047691	30.8989	0.0371567
	rs2285059	G	A	0.678373	0.51454	0.051182	1.83672e-35	0.221062	175.104	0.48546
	rs4470397	T	G	0.416573	0.765751	0.0653191	3.53073e-10	0.0616557	40.5412	0.234249
	rs6114264	T	C	0.527284	0.150242	0.0761724	1.11755e-11	0.0718492	47.7627	0.150242
CTBS	rs10492086	G	A	-0.429149	0.197092	0.0686422	7.56778e-10	0.0593951	38.9608	0.197092
	rs112427543	A	G	-0.648739	0.0662359	0.107966	3.19796e-09	0.0551131	35.9882	0.0662359
	rs147024168	A	C	1.8521	0.0137318	0.234508	1.30496e-14	0.0915434	62.1739	0.0137318
	rs74843170	C	T	-1.72212	0.0242326	0.173967	1.53078e-21	0.136672	97.6759	0.0242326
CTRB1	rs12509620	A	G	1.75494	0.00807754	0.311073	2.56891e-08	0.0489028	31.7245	0.00807754
	rs147424513	A	G	1.03487	0.0218094	0.185061	3.37401e-08	0.0480892	31.17	0.0218094
	rs8045196	G	T	0.493805	0.802908	0.0672064	6.42437e-13	0.0802201	53.8126	0.197092
CTRC	rs11522319	T	C	0.35739	0.342488	0.0563927	4.5075e-10	0.060932	40.0344	0.342488
	rs2301615	T	C	0.348656	0.293215	0.0599448	9.66341e-09	0.0518193	33.7199	0.293215
	rs736417	G	A	0.315973	0.474152	0.0551672	1.59272e-08	0.0503293	32.6989	0.474152
	rs8176749	T	C	0.868817	0.119548	0.076135	1.68393e-27	0.173811	129.802	0.119548
CTSB	rs1293316	G	A	0.653303	0.205977	0.06569	1.02735e-21	0.137772	98.5883	0.205977
	rs1299525	T	C	0.321438	0.427302	0.0568087	2.34247e-08	0.0491783	31.9124	0.427302
	rs2645433	C	G	-0.371718	0.419225	0.0556129	5.20634e-11	0.0673162	44.5318	0.419225
	rs4841602	G	A	-0.457108	0.147011	0.077839	7.01885e-09	0.0527724	34.3746	0.147011
CTSC	rs11019400	G	A	1.13243	0.0767367	0.0961463	5.00263e-29	0.183082	138.278	0.0767367
	rs1893606	G	T	1.10525	0.0702746	0.103583	1.65167e-24	0.155356	113.485	0.0702746
	rs190057	G	A	0.780434	0.88126	0.0833829	1.46778e-19	0.123978	87.3198	0.11874
	rs217092	C	T	-0.407857	0.487884	0.0563475	1.35661e-12	0.0780351	52.2229	0.487884
	rs3809260	T	G	0.32371	0.583199	0.0573065	2.46899e-08	0.0490213	31.8053	0.416801
	rs6483024	T	A	1.07168	0.049273	0.125323	9.59575e-17	0.105653	72.8892	0.049273
CTSE	rs41303986	T	C	-0.824243	0.0363489	0.144194	1.69722e-08	0.0501401	32.5695	0.0363489
	rs4831763	G	A	-0.355928	0.718901	0.0600887	5.24184e-09	0.0536418	34.973	0.281099
	rs55693327	A	T	-0.683967	0.23748	0.063613	7.84276e-25	0.157371	115.232	0.23748
	rs600038	T	C	0.407525	0.786753	0.0678587	3.25859e-09	0.055057	35.9494	0.213247
CTSF	rs10492086	G	A	-0.403698	0.197092	0.068892	7.54248e-09	0.0525579	34.2271	0.197092
	rs58224869	A	G	-0.860868	0.0387722	0.139771	1.31917e-09	0.0577453	37.8123	0.0387722
CTSH	rs11630724	G	A	0.763469	0.0476575	0.12616	2.48882e-09	0.0558581	36.5035	0.0476575
	rs117960007	T	C	0.657733	0.0815832	0.0983423	5.06976e-11	0.0673947	44.5875	0.0815832
	rs12438008	A	G	0.329185	0.403877	0.0552502	4.29046e-09	0.054238	35.384	0.403877
	rs12442870	G	C	-0.867619	0.946688	0.125535	1.20022e-11	0.0716398	47.6127	0.053312
	rs2005057	C	G	-0.872517	0.907108	0.0898188	7.46703e-21	0.132282	94.0606	0.092892
	rs34593439	A	G	-1.03109	0.141357	0.0663261	3.14391e-46	0.280794	240.89	0.141357
	rs56225615	T	C	0.530816	0.180129	0.0684565	3.69033e-14	0.0885337	59.9312	0.180129
	rs62008411	C	T	-0.730275	0.0508885	0.12301	4.85375e-09	0.0538706	35.1307	0.0508885
	rs62011167	C	T	0.526102	0.175283	0.0713078	5.21313e-13	0.0808297	54.2576	0.175283
	rs62013185	A	G	0.761093	0.195477	0.0638921	1.36099e-29	0.186489	141.441	0.195477
	rs62013200	T	G	1.13049	0.17609	0.0582469	7.36371e-66	0.378323	375.476	0.17609
	rs6495304	A	G	-0.69606	0.940226	0.117012	4.53183e-09	0.0540752	35.2718	0.059774
	rs72742434	A	T	-0.60755	0.0686591	0.108221	2.99058e-08	0.0484487	31.4149	0.0686591
	rs75299846	G	A	-0.616467	0.102585	0.0899663	1.76505e-11	0.0705045	46.8009	0.102585
	rs79465968	T	C	-0.750193	0.0476575	0.126289	4.75431e-09	0.053932	35.173	0.0476575
CTSS	rs11204752	C	T	-0.374276	0.542003	0.0556062	3.86157e-11	0.0681978	45.1577	0.457997
	rs72702561	C	T	-0.781376	0.052504	0.125091	7.82322e-10	0.0592966	38.8922	0.052504
CTSZ	rs10860811	A	G	-0.482209	0.131664	0.0822812	7.51525e-09	0.0525686	34.2345	0.131664
	rs3809260	T	G	0.381942	0.583199	0.0567224	3.7956e-11	0.0682488	45.1939	0.416801
	rs79433967	T	C	-1.10788	0.0201939	0.199353	4.07794e-08	0.047523	30.7847	0.0201939
CXCL6	rs16850073	T	C	0.385463	0.387722	0.0550743	6.74482e-12	0.0733332	48.8272	0.387722
	rs863006	A	G	0.300348	0.511309	0.0530898	2.35415e-08	0.0491635	31.9023	0.488691
CYTL1	rs11722554	A	G	-1.59702	0.0613893	0.100165	3.52731e-48	0.291119	253.386	0.0613893
	rs4689975	G	A	1.10987	0.974152	0.170161	1.44158e-10	0.0643082	42.4052	0.025848
	rs74941258	C	T	0.659481	0.126817	0.0805499	1.53784e-15	0.0977082	66.8142	0.126817
	rs7658638	C	T	0.531993	0.776252	0.0631661	2.59559e-16	0.10281	70.7031	0.223748
DBH	rs11791358	T	C	-0.474484	0.343296	0.0579144	1.4746e-15	0.0978291	66.9059	0.343296
	rs118167234	C	A	-1.00869	0.0339257	0.150598	4.76685e-11	0.0675771	44.7169	0.0339257
	rs1541332	A	G	-0.325036	0.471729	0.0542898	3.62724e-09	0.0547379	35.729	0.471729
	rs1611115	C	T	1.16854	0.836026	0.0593844	2.83604e-67	0.384818	385.955	0.163974
	rs3793626	A	G	-0.408726	0.254443	0.0637872	2.93468e-10	0.0622036	40.9253	0.254443
	rs7857468	A	C	0.649795	0.17609	0.0678707	2.44718e-20	0.128981	91.3656	0.17609
DKKL1	rs117339514	T	C	-1.10295	0.0242326	0.175508	6.22645e-10	0.0599745	39.3652	0.0242326
	rs12986007	T	G	-0.928346	0.0573506	0.118488	2.06038e-14	0.0902226	61.1879	0.0573506
	rs34486765	A	G	-0.71033	0.142973	0.0775964	7.94721e-19	0.119236	83.5279	0.142973
	rs354025	C	G	0.959557	0.530695	0.0414718	9.47907e-86	0.463766	533.618	0.469305
	rs60031049	A	C	0.512262	0.175283	0.0694138	5.1446e-13	0.0808685	54.2859	0.175283
	rs61320246	T	C	-0.467458	0.126817	0.084635	4.91062e-08	0.046968	30.4074	0.126817
DPEP1	rs10459816	C	T	-0.402152	0.378837	0.0539403	3.04512e-13	0.0823981	55.4049	0.378837
	rs117078447	C	T	-0.460804	0.141357	0.0791388	9.31656e-09	0.0519283	33.7947	0.141357
	rs118021633	T	A	-1.3421	0.0145396	0.233164	1.35771e-08	0.0508056	33.0249	0.0145396
	rs12595968	T	G	-0.590334	0.146204	0.0775785	1.03376e-13	0.0855432	57.7175	0.146204
	rs13339485	C	A	0.444458	0.508885	0.0534793	6.05915e-16	0.100382	68.8469	0.491115
	rs258341	C	T	0.819902	0.58643	0.0485458	6.92346e-53	0.315452	284.325	0.41357
	rs4129789	C	T	-0.411402	0.533118	0.0523316	1.69986e-14	0.0907787	61.6026	0.466882
	rs4248913	A	C	0.536226	0.140549	0.0808122	7.08658e-11	0.0664063	43.8871	0.140549
	rs56156927	T	C	-0.639349	0.145396	0.0782154	1.69538e-15	0.0974278	66.6018	0.145396
	rs56164821	A	G	0.353359	0.572698	0.0553135	3.30513e-10	0.0618516	40.6785	0.427302
	rs62070784	C	G	0.351095	0.621971	0.0568054	1.16041e-09	0.0581262	38.0772	0.378029
	rs7185759	A	G	0.362818	0.52504	0.0544093	5.7538e-11	0.0670212	44.3227	0.47496
	rs75591977	T	A	-0.594264	0.092084	0.0946672	6.49137e-10	0.0598503	39.2784	0.092084
	rs78764795	T	A	0.582837	0.146204	0.0765765	1.0216e-13	0.0855775	57.7428	0.146204
DPP7	rs10860769	T	A	-0.347688	0.286753	0.0623186	3.61967e-08	0.047879	31.0269	0.286753
	rs146955526	A	G	-1.11149	0.0290792	0.165905	4.71574e-11	0.0676083	44.739	0.0290792
	rs1558156	T	A	-0.363366	0.286753	0.0619077	7.13969e-09	0.0527213	34.3395	0.286753
	rs3809260	T	G	0.435987	0.583199	0.0560873	3.21238e-14	0.0889357	60.23	0.416801
DPT	rs580360	T	C	-0.348591	0.450727	0.0557429	7.5e-10	0.0594233	38.9805	0.450727
	rs6427146	C	T	0.50258	0.638126	0.0562955	4.96e-18	0.11407	79.4434	0.361874
ECM1	rs11582094	T	G	0.52281	0.129241	0.0829681	5.61598e-10	0.06028	39.5786	0.129241
	rs7002	G	A	-0.689741	0.457189	0.0501714	1.04254e-37	0.23391	188.388	0.457189
EGFLAM	rs113400125	T	C	1.59281	0.0129241	0.245193	1.69789e-10	0.0638233	42.0636	0.0129241
	rs11875130	T	C	2.06053	0.0113086	0.257456	6.02184e-15	0.093777	63.8479	0.0113086
	rs1896663	C	T	0.495332	0.814216	0.0689098	1.90493e-12	0.0770411	51.5021	0.185784
	rs62093482	T	C	1.00474	0.0266559	0.168766	4.40701e-09	0.0541583	35.3291	0.0266559
ENPP5	rs1047153	T	C	-0.89195	0.702746	0.0492872	4.87892e-59	0.346012	326.443	0.297254
	rs113410366	A	C	-1.18953	0.0339257	0.148444	5.5991e-15	0.0939873	64.0059	0.0339257
	rs115937811	G	C	0.75599	0.0484653	0.129972	9.64775e-09	0.051824	33.7231	0.0484653
	rs139395297	A	G	-1.08344	0.0226171	0.188538	1.43203e-08	0.0506465	32.916	0.0226171
	rs2185108	T	C	-1.5506	0.0621971	0.0933197	1.62837e-51	0.308451	275.199	0.0621971
	rs2584075	G	A	1.14083	0.938611	0.106294	9.34742e-25	0.156897	114.82	0.061389
	rs3777603	A	T	-0.370801	0.23748	0.0636312	9.07654e-09	0.0520063	33.8482	0.23748
	rs62400490	A	C	-1.10451	0.0226171	0.18834	7.34869e-09	0.0526357	34.2806	0.0226171
	rs6906742	T	C	0.440868	0.811793	0.0713297	1.16011e-09	0.058127	38.0777	0.188207
	rs6925476	T	C	-0.405913	0.211632	0.0690012	6.62043e-09	0.0529464	34.4943	0.211632
ENPP6	rs4862340	A	G	-0.327935	0.508078	0.053835	1.96897e-09	0.0565551	36.9863	0.491922
	rs77643637	G	C	-0.963306	0.0258481	0.171602	2.99714e-08	0.0484427	31.4108	0.0258481
	rs78293932	T	C	1.22308	0.0234249	0.177061	1.22963e-11	0.0715687	47.5618	0.0234249
ENPP7	rs11871061	T	C	-0.933664	0.645396	0.046006	1.56692e-70	0.399532	410.532	0.354604
	rs149147271	A	G	0.718414	0.0702746	0.106107	2.99017e-11	0.0689514	45.6937	0.0702746
	rs35645920	A	G	0.944984	0.0420032	0.139897	3.30994e-11	0.068652	45.4806	0.0420032
	rs55957611	T	C	0.413391	0.259289	0.062893	1.05103e-10	0.0652418	43.0638	0.259289
ENTPD6	rs143875477	T	G	-2.07645	0.0226171	0.174531	1.57e-29	0.186111	141.089	0.0226171
	rs74967281	A	G	-1.17382	0.0210016	0.194835	2.91e-09	0.05539	36.1796	0.0210016
EPHA4	rs11522319	T	C	0.327281	0.342488	0.0566882	1.23163e-08	0.0510961	33.2239	0.342488
	rs12378537	T	C	0.489914	0.130856	0.0782862	7.29874e-10	0.0595026	39.0359	0.130856
	rs635634	C	T	0.645864	0.808562	0.0665211	7.79423e-21	0.132163	93.9632	0.191438
	rs79473315	G	A	0.328206	0.34168	0.0568451	1.22934e-08	0.0511018	33.2278	0.34168
ERBB2	rs74858493	T	C	-0.696968	0.0541195	0.124202	3.03061e-08	0.0484092	31.388	0.0541195
	rs76176725	G	A	0.810249	0.0379645	0.141574	1.63243e-08	0.0502558	32.6486	0.0379645
ERP44	rs112963186	C	T	0.493359	0.121971	0.0868372	2.05997e-08	0.0495619	32.1743	0.121971
	rs12146345	A	T	-0.321619	0.516963	0.0562698	1.7024e-08	0.0501309	32.5632	0.483037
	rs79309350	T	C	1.18796	0.0872375	0.0907397	9.8216e-35	0.216851	170.845	0.0872375
F3	rs635634	C	T	0.424611	0.808562	0.0693464	1.63e-09	0.0571091	37.3705	0.191438
	rs8176749	T	C	0.532963	0.119548	0.0809912	1e-10	0.0653825	43.1631	0.119548
F7	rs1033863	A	G	-0.349219	0.673667	0.057436	2.1e-09	0.0563566	36.8487	0.326333
	rs6039	A	G	-0.800362	0.0928918	0.0938731	1.17e-16	0.105094	72.4578	0.0928918
F10	rs114767153	T	A	-1.11589	0.0201939	0.199281	3.24e-08	0.0482126	31.254	0.0201939
	rs55812543	A	G	-0.845322	0.0379645	0.141241	3.67e-09	0.0547017	35.704	0.0379645
F11	rs10471184	G	A	0.518918	0.871567	0.0812774	3.38216e-10	0.0617832	40.6305	0.128433
	rs4253286	G	C	0.354958	0.557351	0.0536432	7.96206e-11	0.066062	43.6435	0.442649
	rs4253416	T	C	0.471232	0.599354	0.0535142	1.30771e-17	0.111323	77.2905	0.400646
	rs5030062	C	A	0.46414	0.342488	0.0561837	8.82542e-16	0.0993036	68.0255	0.342488
F12	rs1132445	T	C	-0.619815	0.0678514	0.111566	4.11759e-08	0.0474939	30.7649	0.0678514
	rs11746443	A	G	0.423567	0.344911	0.0555551	9.31177e-14	0.0858469	57.9417	0.344911
	rs1801020	G	A	1.11701	0.738288	0.0451739	2.4929e-94	0.496919	609.444	0.261712
	rs2112534	GTTTTTGTTT	G	-1.45448	0.0137318	0.224923	2.04039e-10	0.0632801	41.6814	0.0137318
	rs2287694	C	T	-0.498104	0.117124	0.0864799	1.3295e-08	0.0508681	33.0677	0.117124
	rs72813176	A	G	-0.650862	0.0799677	0.105207	1.12079e-09	0.0582295	38.149	0.0799677
	rs73336260	G	A	-0.947613	0.0815832	0.0933081	1.63893e-22	0.142824	102.806	0.0815832
	rs7708314	T	C	-0.452997	0.14378	0.0762653	4.76967e-09	0.0539228	35.1667	0.14378
FAM3B	rs147501384	T	C	-1.34477	0.0193861	0.201161	5.17e-11	0.0673354	44.5454	0.0193861
	rs67443586	T	C	-1.41349	0.0436187	0.124695	3.46e-27	0.171901	128.08	0.0436187
FAM20A	rs2286558	C	G	-0.330747	0.691438	0.0591597	3.39783e-08	0.0480679	31.1555	0.308562
	rs62088368	A	G	-0.592885	0.102585	0.0902228	1.06144e-10	0.0652125	43.043	0.102585
FCAR	rs11671686	G	A	0.412418	0.723748	0.0619961	6.36804e-11	0.0667217	44.1104	0.276252
	rs12459411	T	C	0.798571	0.268174	0.0563392	1.10224e-39	0.245041	200.263	0.268174
	rs12460479	T	G	0.428158	0.662359	0.0579678	4.92536e-13	0.0809956	54.3787	0.337641
	rs142264202	T	C	0.854152	0.0355412	0.152682	3.33214e-08	0.0481264	31.1953	0.0355412
	rs2295802	G	C	-0.370334	0.418417	0.0567781	1.44117e-10	0.0643084	42.4053	0.418417
	rs7246086	T	A	-0.395226	0.189015	0.0686605	1.35619e-08	0.0508089	33.0272	0.189015
FCGR2A	rs10800309	G	A	-0.365598	0.632472	0.0576768	4.47415e-10	0.0609539	40.0498	0.367528
	rs10800357	T	C	0.512898	0.411955	0.0518136	1.53325e-21	0.136667	97.6718	0.411955
	rs115518404	G	A	-0.837928	0.0541195	0.120693	9.77471e-12	0.0722425	48.0445	0.0541195
	rs138293152	T	C	-1.4216	0.042811	0.128701	5.23609e-26	0.164652	121.615	0.042811
	rs139932824	T	G	-1.11273	0.0331179	0.155382	2.28376e-12	0.0765102	51.1179	0.0331179
	rs16835127	C	T	-0.644911	0.0605816	0.111866	1.29067e-08	0.0509564	33.1282	0.0605816
	rs190583919	A	G	-1.31744	0.0266559	0.170977	5.22841e-14	0.0875222	59.1808	0.0266559
	rs1954172	C	T	-0.663867	0.11874	0.0828548	5.63633e-15	0.0939679	63.9914	0.11874
	rs2333749	G	T	0.392618	0.633279	0.0586871	5.01096e-11	0.0674289	44.6118	0.366721
	rs2501862	A	C	-0.404917	0.34895	0.0576969	5.94634e-12	0.0737032	49.0932	0.34895
	rs3820449	A	G	0.358386	0.264136	0.0615818	9.47967e-09	0.0518766	33.7592	0.264136
	rs55970405	C	G	-0.702283	0.239903	0.0615027	1.57256e-27	0.173992	129.966	0.239903
	rs6671288	G	C	-0.550426	0.125202	0.0828262	6.6473e-11	0.066595	44.0207	0.125202
	rs71519209	T	C	-0.502589	0.407108	0.0539412	2.0828e-19	0.122997	86.5325	0.407108
	rs7529225	A	G	-1.47101	0.1042	0.0684921	7.89297e-77	0.426992	459.774	0.1042
	rs7554023	G	A	-0.482693	0.270598	0.0616363	2.11453e-14	0.0901467	61.1313	0.270598
	rs76883141	C	T	-0.942433	0.0298869	0.165344	1.85931e-08	0.0498675	32.3831	0.0298869
FCGR3B	rs10157489	G	A	0.466784	0.720517	0.0608825	6.87645e-14	0.0867275	58.5924	0.279483
	rs1629019	T	C	-0.684198	0.345719	0.0535515	2.48143e-33	0.20868	162.71	0.345719
	rs2298022	A	G	-1.26439	0.0185784	0.206438	1.61728e-09	0.0571399	37.3919	0.0185784
	rs57884260	T	C	-0.721544	0.0476575	0.12886	3.23944e-08	0.0482103	31.2524	0.0476575
FCN2	rs11103612	C	G	0.329952	0.645396	0.0560567	6.49507e-09	0.0530035	34.5335	0.354604
	rs3012788	T	C	0.389658	0.634087	0.057103	2.12238e-11	0.0699616	46.4135	0.365913
	rs3124945	T	A	-0.487565	0.883683	0.0846786	1.34408e-08	0.0508357	33.0455	0.116317
	rs3811140	G	A	-0.966749	0.105008	0.0858409	6.91515e-27	0.170058	126.425	0.105008
	rs4842175	T	C	-0.608478	0.25525	0.0596618	1.12234e-22	0.143863	103.679	0.25525
	rs62571435	G	A	-0.426181	0.758481	0.0651496	1.27915e-10	0.0646611	42.6539	0.241519
	rs6537976	A	G	-0.44495	0.189822	0.0715997	9.48339e-10	0.0587254	38.4941	0.189822
	rs7041446	A	G	-0.718655	0.479806	0.0480758	2.41433e-43	0.265242	222.732	0.479806
FCRL2	rs112537702	G	A	0.720445	0.155897	0.0698952	4.29e-23	0.146495	105.901	0.155897
	rs74608430	C	G	-1.33839	0.0210016	0.193107	1.06e-11	0.0720145	47.8811	0.0210016
FCRL3	rs11264792	T	G	0.707244	0.0581583	0.120186	6.54991e-09	0.0529785	34.5164	0.0581583
	rs72708352	T	C	0.49324	0.109855	0.0868547	2.08897e-08	0.0495202	32.1458	0.109855
	rs7522061	C	T	0.932043	0.454766	0.0438045	9.22618e-76	0.422426	451.262	0.454766
FCRL5	rs2012425	G	A	-0.547498	0.886914	0.0877366	8.12117e-10	0.0591857	38.8149	0.113086
	rs62640945	G	A	-0.980842	0.0306947	0.153881	3.60662e-10	0.0615926	40.497	0.0306947
	rs7520793	G	A	-0.498012	0.180937	0.0703807	4.04441e-12	0.0748344	49.9076	0.180937
FCRL6	rs2501342	G	A	-0.430671	0.750404	0.0635456	2.86431e-11	0.0690785	45.7841	0.249596
	rs55725533	T	G	-0.694629	0.0630048	0.111181	7.76452e-10	0.0593193	38.908	0.0630048
	rs6656979	A	C	-0.943681	0.139742	0.0691991	3.34741e-37	0.23103	185.372	0.139742
FGFBP2	rs115775225	A	G	0.831058	0.03958	0.141869	7.62614e-09	0.0525249	34.2044	0.03958
	rs12944493	T	G	0.375396	0.234249	0.0642014	8.10909e-09	0.0523421	34.0788	0.234249
	rs1558198	G	A	0.371703	0.725363	0.0634962	7.8018e-09	0.0524572	34.1579	0.274637
	rs2009065	C	A	0.497476	0.333603	0.0561788	8.82806e-18	0.112437	78.1617	0.333603
	rs34931250	T	C	1.28518	0.0670436	0.0992851	4.47383e-34	0.213025	167.015	0.0670436
	rs4698429	A	G	-0.764329	0.840065	0.071134	8.36582e-25	0.157196	115.08	0.159935
	rs79910350	C	G	0.796069	0.0403877	0.144067	4.84504e-08	0.0470079	30.4346	0.0403877
FGFR4	rs115373026	A	G	0.775577	0.0484653	0.127403	2.0147e-09	0.0564869	36.939	0.0484653
	rs13111541	T	C	0.38312	0.53231	0.0543728	4.93238e-12	0.074252	49.4881	0.46769
	rs13177957	G	C	-0.343969	0.647011	0.0581165	5.38769e-09	0.0535602	34.9168	0.352989
	rs1966265	A	G	-0.606363	0.23021	0.0660729	6.58626e-19	0.119764	83.9485	0.23021
	rs2249177	A	G	0.474026	0.557351	0.0534454	7.88936e-18	0.112755	78.4112	0.442649
	rs33921462	A	G	0.311673	0.365105	0.0561979	4.33884e-08	0.0473376	30.6586	0.365105
	rs351855	A	G	1.03286	0.319871	0.0446921	1.32524e-85	0.463186	532.373	0.319871
	rs4577705	A	T	0.456227	0.70517	0.0580835	1.78544e-14	0.0906365	61.4966	0.29483
	rs71601345	T	C	0.75852	0.0791599	0.0983021	4.83988e-14	0.0877472	59.3476	0.0791599
FGL1	rs10094922	C	T	0.761781	0.613086	0.0493747	1.16827e-45	0.277747	237.272	0.386914
	rs441517	G	A	0.440763	0.663166	0.0541733	2.25229e-15	0.0966104	65.9833	0.336834
	rs7388321	C	G	1.1493	0.970113	0.153849	2.74715e-13	0.0826987	55.6252	0.029887
	rs7465275	G	A	0.359657	0.666397	0.0574253	7.07908e-10	0.0595931	39.0989	0.333603
	rs76175401	A	T	-0.86596	0.0323102	0.155514	3.84027e-08	0.0477022	30.9066	0.0323102
	rs77087227	T	C	-0.737005	0.0621971	0.108282	2.37602e-11	0.0696296	46.1767	0.0621971
	rs7813956	A	C	-1.65562	0.0193861	0.188394	1.50376e-17	0.110926	76.9807	0.0193861
FLRT2	rs17202030	G	C	-0.319726	0.424879	0.0543404	6.57947e-09	0.0529646	34.5068	0.424879
	rs2753614	C	T	0.601837	0.815024	0.0704711	1.04594e-16	0.105407	72.6993	0.184976
	rs7150486	G	A	-0.430513	0.245557	0.0629699	1.95059e-11	0.0702103	46.5909	0.245557
	rs72691230	T	C	-0.775364	0.0557351	0.119812	1.97903e-10	0.0633706	41.7451	0.0557351
FLT4	rs34211178	A	G	-0.664757	0.457189	0.0502929	2.67936e-35	0.220116	174.143	0.457189
	rs635634	C	T	0.443745	0.808562	0.069152	2.77162e-10	0.062373	41.0442	0.191438
	rs774537	A	G	-0.322828	0.382068	0.0584138	4.82209e-08	0.0470223	30.4443	0.382068
FOLR3	rs11234282	A	G	-0.393214	0.201939	0.0695022	2.35117e-08	0.0491671	31.9048	0.201939
	rs117331368	C	G	0.83256	0.0476575	0.132789	6.79593e-10	0.059714	39.1833	0.0476575
	rs139807659	G	A	1.30367	0.124394	0.0664266	5.31432e-67	0.38357	383.924	0.124394
	rs61746411	T	G	0.657553	0.0710824	0.103645	4.32505e-10	0.0610541	40.1199	0.0710824
	rs7116854	G	A	0.854536	0.100969	0.0855464	7.02096e-22	0.138822	99.4608	0.100969
FUCA1	rs11155297	T	G	-1.22538	0.222132	0.0505119	8.37799e-92	0.487375	586.609	0.222132
	rs2267961	G	A	-0.387482	0.339257	0.0571764	2.8715e-11	0.0690709	45.7788	0.339257
	rs2328505	A	G	0.3216	0.407916	0.0565965	2.04958e-08	0.0495769	32.1846	0.407916
	rs9321919	G	C	-0.49083	0.498384	0.0536779	8.63479e-19	0.119002	83.3423	0.498384
GC	rs113843708	C	A	0.958117	0.0646204	0.106787	3.46416e-18	0.115083	80.2407	0.0646204
	rs11732451	G	A	-0.458982	0.246365	0.0623525	5.85483e-13	0.0804913	54.0105	0.246365
	rs13115362	A	T	0.525109	0.108239	0.0862357	1.99533e-09	0.0565157	36.9589	0.108239
	rs1352846	G	A	1.30571	0.21567	0.0418319	4.76626e-129	0.61149	971.12	0.21567
	rs143052621	C	T	1.17486	0.0315024	0.158617	4.26647e-13	0.0814145	54.6849	0.0315024
	rs28707648	T	C	0.37107	0.75525	0.0606396	1.67104e-09	0.0570427	37.3245	0.24475
	rs6079987	T	G	-0.347367	0.332795	0.0592911	7.59418e-09	0.0525375	34.2131	0.332795
	rs71599993	C	G	0.586315	0.103393	0.0908902	2.24924e-10	0.0629913	41.4784	0.103393
	rs72645662	T	C	1.14224	0.0306947	0.161104	3.68037e-12	0.0751106	50.1068	0.0306947
	rs7377527	A	G	0.576965	0.0904685	0.0954538	2.59549e-09	0.0557335	36.4172	0.0904685
	rs74652320	T	G	0.833833	0.0468498	0.128732	1.90921e-10	0.0634765	41.8196	0.0468498
	rs7663593	A	G	0.468145	0.281099	0.0600998	2.86062e-14	0.0892715	60.4796	0.281099
	rs79880193	C	T	0.515821	0.108239	0.090145	1.64186e-08	0.0502387	32.6369	0.108239
GGT1	rs147079418	A	T	-1.9765	0.00646204	0.347059	1.91e-08	0.0497872	32.3282	0.00646204
	rs5751901	C	T	0.344346	0.339257	0.0582738	5.69e-09	0.0533974	34.8047	0.339257
GLB1	rs3809260	T	G	0.44713	0.583199	0.055945	6.53489e-15	0.0935411	63.6707	0.416801
	rs9291494	A	G	0.323723	0.424879	0.055031	6.6251e-09	0.0529441	34.4927	0.424879
GLO1	rs4352468	A	C	0.350877	0.714863	0.0612106	1.55e-08	0.0504084	32.753	0.285137
	rs4746	G	T	-0.42228	0.354604	0.0571441	4.8e-13	0.0810683	54.4318	0.354604
GNLY	rs10203293	G	T	-0.419551	0.293215	0.0587244	2.56e-12	0.0761781	50.8776	0.293215
	rs12151621	A	C	0.688117	0.285137	0.0566586	1.39e-30	0.192433	147.024	0.285137
GP2	rs2905083	G	A	0.345509	0.61147	0.0582394	4.97e-09	0.0537994	35.0816	0.38853
	rs78590974	T	C	0.700926	0.110662	0.0835698	3.39e-16	0.102049	70.1197	0.110662
GPC1	rs35984995	T	C	0.548989	0.098546	0.0956142	1.47e-08	0.0505658	32.8607	0.098546
	rs72822590	A	C	0.996959	0.0250404	0.168288	5.22e-09	0.0536546	34.9819	0.0250404
GPC5	rs117310757	G	C	1.36186	0.0306947	0.153534	7.84303e-18	0.112772	78.4242	0.0306947
	rs117333740	G	A	1.38726	0.0177706	0.2	1.019e-11	0.0721202	47.9568	0.0177706
	rs342702	T	G	-0.748172	0.344103	0.0520509	1.2826e-40	0.250249	205.94	0.344103
	rs345471	A	G	-0.355966	0.559774	0.0545097	1.37232e-10	0.0644532	42.5073	0.440226
	rs7327320	C	T	-0.496015	0.719709	0.061074	2.51205e-15	0.0962968	65.7463	0.280291
	rs7332973	T	C	-0.34104	0.272213	0.061069	3.51622e-08	0.0479657	31.0859	0.272213
	rs9523369	A	T	0.443597	0.194669	0.0678873	1.33851e-10	0.0645269	42.5593	0.194669
	rs9589202	C	T	0.927461	0.0315024	0.156782	5.48143e-09	0.0535088	34.8814	0.0315024
	rs9589358	C	T	-0.651303	0.0751212	0.100371	1.77536e-10	0.063691	41.9705	0.0751212
GPNMB	rs10250602	C	T	-0.430057	0.283522	0.0611362	5.33339e-12	0.0740227	49.323	0.283522
	rs10282222	T	C	-0.48219	0.884491	0.0870114	4.44174e-08	0.0472677	30.6111	0.115509
	rs112920574	C	G	0.700992	0.0565428	0.117933	4.65398e-09	0.0539955	35.2168	0.0565428
	rs11766273	A	G	0.521236	0.160743	0.0745228	6.95564e-12	0.0732429	48.7624	0.160743
	rs17149405	C	A	0.700007	0.0597738	0.118803	6.27018e-09	0.053108	34.6054	0.0597738
	rs1989493	T	C	0.355708	0.238288	0.0634799	3.16863e-08	0.0482764	31.2975	0.238288
	rs227947	C	T	-0.36063	0.598546	0.05533	1.48386e-10	0.0642221	42.3445	0.401454
	rs34702631	C	T	0.585355	0.147819	0.0768628	9.90254e-14	0.0856682	57.8097	0.147819
	rs377383	T	G	0.410886	0.26979	0.0605912	2.79253e-11	0.069153	45.8372	0.26979
	rs4557594	T	A	-0.315969	0.6042	0.0571436	4.74918e-08	0.0470679	30.4753	0.3958
	rs66473610	T	G	0.73822	0.127625	0.0841614	1.71447e-17	0.110554	76.6903	0.127625
	rs75801644	A	G	-1.06194	0.0266559	0.173834	1.77623e-09	0.0568611	37.1985	0.0266559
	rs75940335	T	G	0.806609	0.0831987	0.0968978	5.47013e-16	0.100676	69.0705	0.0831987
	rs76479116	A	T	0.388035	0.238288	0.0655602	5.38301e-09	0.0535627	34.9185	0.238288
	rs78324273	C	T	1.48084	0.0654281	0.101359	9.87711e-42	0.25641	212.758	0.0654281
GPR37	rs6948445	T	C	-0.734176	0.203554	0.0655949	1.33e-26	0.168317	124.869	0.203554
	rs6980458	T	C	-0.421898	0.17609	0.0736545	1.59e-08	0.0503379	32.7048	0.17609
GRIK2	rs10485299	G	T	1.09102	0.0452342	0.130322	3.81503e-16	0.101708	69.8593	0.0452342
	rs151913	G	A	-0.325608	0.468498	0.057012	1.74509e-08	0.050057	32.5126	0.468498
	rs60658003	A	C	-0.370101	0.47496	0.0541454	1.96955e-11	0.0701818	46.5706	0.47496
GSR	rs117453390	T	C	-0.610601	0.0710824	0.10671	1.64e-08	0.0502376	32.6362	0.0710824
	rs186990719	A	G	-0.913124	0.046042	0.131431	9.47e-12	0.0723375	48.1126	0.046042
GSTT2B	rs12162609	T	C	1.33186	0.0193861	0.2013	8.00042e-11	0.0660485	43.6339	0.0193861
	rs131445	A	C	-0.435728	0.760905	0.0644406	3.16774e-11	0.0687817	45.5729	0.239095
	rs139053596	C	T	1.30766	0.0306947	0.154296	1.72898e-16	0.103971	71.5937	0.0306947
	rs145275471	T	G	1.0472	0.0282714	0.168941	1.04256e-09	0.0584446	38.2987	0.0282714
	rs2330626	C	G	-0.42799	0.768982	0.0637072	4.18982e-11	0.0679572	44.9868	0.231018
	rs4820568	A	G	-0.387051	0.331179	0.0585834	8.49093e-11	0.0658723	43.5093	0.331179
	rs5751777	T	C	-1.07157	0.634895	0.0390104	4.07341e-109	0.549339	752.099	0.365105
	rs5760088	T	C	-0.435127	0.452342	0.0531772	1.5922e-15	0.0976081	66.7384	0.452342
	rs6003949	A	G	-1.46015	0.0129241	0.246528	5.25783e-09	0.0536329	34.9669	0.0129241
	rs7286275	C	T	0.842797	0.0379645	0.144517	8.84824e-09	0.0520821	33.9002	0.0379645
	rs73160444	A	G	0.648551	0.0848142	0.10268	5.1311e-10	0.0605481	39.7659	0.0848142
	rs77895031	C	T	0.645608	0.0670436	0.110367	7.99512e-09	0.0523843	34.1078	0.0670436
	rs9608214	C	A	-0.455441	0.167205	0.0736538	1.14062e-09	0.0581772	38.1126	0.167205
	rs9620336	C	G	-0.775441	0.74475	0.0570556	5.44448e-37	0.229826	184.118	0.25525
	rs9620341	A	G	1.55093	0.0581583	0.104431	7.02858e-43	0.262708	219.847	0.0581583
GUSB	rs10492086	G	A	-0.441002	0.197092	0.0685203	2.46339e-10	0.0627221	41.2893	0.197092
	rs11110959	C	T	-0.368189	0.26252	0.0645314	1.80081e-08	0.0499631	32.4485	0.26252
	rs882756	T	G	0.343396	0.723748	0.0618775	4.25415e-08	0.0473965	30.6987	0.276252
GZMB	rs17200081	A	G	0.852896	0.0630048	0.112662	1.36249e-13	0.0847405	57.1257	0.0630048
	rs8192919	A	G	-0.398808	0.188207	0.0694013	1.43311e-08	0.0506443	32.9145	0.188207
	rs9263850	G	A	0.337962	0.41357	0.0568994	4.77263e-09	0.0539209	35.1653	0.41357
	rs9266262	C	G	0.769835	0.0767367	0.103073	2.77544e-13	0.0826687	55.6032	0.0767367
HDGF	rs11264535	C	G	1.05943	0.357835	0.0416121	2.74436e-98	0.511519	646.1	0.357835
	rs1133856	T	C	0.709193	0.0597738	0.11513	1.31311e-09	0.0577594	37.8222	0.0597738
	rs11590051	C	T	-0.384603	0.207593	0.0686231	3.14968e-08	0.0482944	31.3097	0.207593
	rs1171666	C	G	-0.411316	0.233441	0.0663512	1.03957e-09	0.0584528	38.3044	0.233441
	rs12030027	T	A	-0.336055	0.472536	0.0559513	3.24508e-09	0.0550693	35.9579	0.472536
	rs2644588	T	C	0.489575	0.474152	0.0568711	6.15408e-17	0.106919	73.8669	0.474152
	rs61331432	C	CG	-0.551205	0.613893	0.0551965	7.20071e-22	0.138752	99.4026	0.386107
	rs72712141	T	C	0.743343	0.046042	0.133154	3.55309e-08	0.0479343	31.0645	0.046042
	rs77665650	A	G	0.895809	0.046042	0.129061	9.88344e-12	0.0722104	48.0215	0.046042
HGFAC	rs140653273	T	C	0.90057	0.0290792	0.162996	4.86027e-08	0.0469985	30.4282	0.0290792
	rs4690097	T	C	-0.420617	0.774637	0.0677569	9.87045e-10	0.0586067	38.4115	0.225363
	rs6537073	G	C	0.35541	0.729402	0.0627484	2.26853e-08	0.0492741	31.9778	0.270598
	rs762861	C	G	-0.423487	0.240711	0.0619446	1.95392e-11	0.0702053	46.5873	0.240711
HLA-A	rs116432905	G	A	0.415674	0.201131	0.0700829	5.0117e-09	0.0537756	35.0652	0.201131
	rs11968906	G	C	0.522043	0.127625	0.0832918	6.88578e-10	0.0596754	39.1564	0.127625
	rs1233379	A	G	-0.49493	0.116317	0.0859879	1.35947e-08	0.0508018	33.0223	0.116317
	rs1245367	T	C	0.577325	0.149435	0.0741711	2.9823e-14	0.0891512	60.3901	0.149435
	rs12614	T	C	0.486111	0.132472	0.082098	5.31068e-09	0.0536029	34.9462	0.132472
	rs139847598	T	G	-0.522988	0.231018	0.0625474	4.12479e-16	0.101485	69.6882	0.231018
	rs1611251	A	G	0.579167	0.226979	0.063067	6.2618e-19	0.119906	84.0616	0.226979
	rs17508548	G	T	0.737253	0.0630048	0.112324	1.11425e-10	0.0650694	42.942	0.0630048
	rs186383839	G	GT	0.526061	0.159935	0.0740752	3.40567e-12	0.0753388	50.2714	0.159935
	rs2097773	A	C	0.448647	0.247173	0.0639479	6.03324e-12	0.0736608	49.0627	0.247173
	rs2284169	C	A	0.564991	0.0864297	0.099281	1.955e-08	0.0497179	32.2809	0.0864297
	rs2507976	A	C	0.56582	0.293215	0.0582229	7.21778e-21	0.132376	94.1377	0.293215
	rs2524181	T	A	0.409172	0.475767	0.051825	1.32937e-14	0.0914897	62.1338	0.475767
	rs259919	A	G	0.554519	0.310985	0.058739	7.50054e-20	0.125856	88.833	0.310985
	rs28721574	G	A	-0.808454	0.0420032	0.138247	8.07422e-09	0.0523545	34.0874	0.0420032
	rs28744076	T	C	-0.445427	0.228595	0.0647758	1.50745e-11	0.0709688	47.1327	0.228595
	rs3130975	T	C	0.41205	0.294023	0.0588311	6.52624e-12	0.07343	48.8968	0.294023
	rs3132586	T	G	0.410291	0.313409	0.0587514	7.4699e-12	0.0730333	48.6118	0.313409
	rs4713570	T	C	0.362785	0.302908	0.0596066	2.02975e-09	0.0564648	36.9236	0.302908
	rs62391802	A	C	-0.78023	0.0468498	0.126916	1.41286e-09	0.0575419	37.671	0.0468498
	rs6940467	G	A	0.451483	0.172859	0.0719022	6.42407e-10	0.0598812	39.3	0.172859
	rs75456009	G	A	0.600942	0.204362	0.0677206	7.61188e-18	0.112857	78.4907	0.204362
	rs9257803	T	C	0.785449	0.0484653	0.127305	1.23785e-09	0.0579343	37.9437	0.0484653
	rs9258051	G	A	0.410394	0.317447	0.0566518	1.30321e-12	0.0781525	52.3081	0.317447
	rs9260042	G	A	-0.780447	0.384491	0.0503825	5.84607e-46	0.279356	239.178	0.384491
	rs9261536	C	T	-0.341203	0.613893	0.0568292	3.28667e-09	0.0550313	35.9316	0.386107
	rs9380142	G	A	-0.867654	0.351373	0.0483609	3.08683e-58	0.342111	320.848	0.351373
	rs9501519	T	C	-0.36158	0.487076	0.0571777	4.90019e-10	0.0606843	39.8612	0.487076
HLA-DRA	rs17219281	A	G	0.649759	0.0678514	0.108336	3.41117e-09	0.0549208	35.8553	0.0678514
	rs199893722	ACTGCCTGC	A	0.503436	0.108239	0.0894581	2.77444e-08	0.048673	31.5678	0.108239
	rs3104368	T	C	0.655815	0.147011	0.0744382	1.26224e-17	0.111423	77.3687	0.147011
	rs9271497	ATTTT	A	0.641076	0.144588	0.0755048	1.53466e-16	0.104312	71.8562	0.144588
	rs9272226	T	C	-0.516367	0.672859	0.0538963	2.31235e-20	0.129139	91.4942	0.327141
	rs9276235	T	G	-0.332944	0.682553	0.0585511	2.00398e-08	0.0496441	32.2305	0.317447
HNMT	rs11558538	T	C	-1.12856	0.16559	0.063825	6.56518e-57	0.335592	311.646	0.16559
	rs115606688	C	G	-1.13098	0.0258481	0.175835	2.52509e-10	0.0626485	41.2376	0.0258481
	rs7591597	C	T	-0.383347	0.501616	0.0562774	2.2943e-11	0.0697322	46.2499	0.498384
HPGDS	rs10019354	T	C	0.392131	0.243942	0.0636696	1.32155e-09	0.0577402	37.8088	0.243942
	rs113036501	A	G	-0.597911	0.11874	0.0836648	2.52179e-12	0.0762194	50.9075	0.11874
	rs150434330	T	A	-0.752237	0.0508885	0.127164	5.48533e-09	0.0535067	34.8799	0.0508885
	rs2618764	G	T	0.558061	0.837641	0.0734413	1.11549e-13	0.0853219	57.5542	0.162359
	rs280081	A	AT	-0.796838	0.107431	0.0853489	1.78152e-19	0.123435	86.8838	0.107431
	rs72665697	G	A	-1.15861	0.0735057	0.0975547	1.92588e-29	0.185582	140.596	0.0735057
	rs901615	C	A	-0.617302	0.360258	0.0536187	6.41903e-28	0.176363	132.117	0.360258
HRG	rs114232169	G	T	-0.441701	0.739903	0.0628737	5.66859e-12	0.0738435	49.1941	0.260097
	rs115347652	G	C	-0.830423	0.0371567	0.149644	4.26134e-08	0.0473919	30.6955	0.0371567
	rs2689197	T	C	0.400875	0.403877	0.0540985	4.17331e-13	0.081479	54.7321	0.403877
	rs4516605	G	C	-1.07896	0.0274637	0.171084	5.43927e-10	0.0603748	39.6448	0.0274637
HSD17B14	rs10413941	G	A	-0.589208	0.259289	0.0597087	2.00064e-21	0.135931	97.0636	0.259289
	rs116979565	T	C	0.989007	0.0274637	0.171963	1.39456e-08	0.0507259	32.9703	0.0274637
	rs35299026	A	G	-1.67734	0.0420032	0.128291	1.17517e-34	0.216399	170.39	0.0420032
	rs564196	A	G	-0.430363	0.201131	0.069939	1.36486e-09	0.0576442	37.7421	0.201131
	rs632115	T	C	-0.345938	0.66559	0.0598531	1.18775e-08	0.0512042	33.298	0.33441
	rs77772024	A	G	-0.839096	0.0565428	0.122411	1.73619e-11	0.0705531	46.8357	0.0565428
HSPA1A	rs2736194	T	G	-0.694857	0.0638126	0.113786	1.79988e-09	0.056822	37.1713	0.0638126
	rs28374650	CAA	C	-0.915846	0.0355412	0.148298	1.19511e-09	0.0580386	38.0162	0.0355412
	rs6457452	T	C	-1.07014	0.0347334	0.148234	1.54331e-12	0.0776581	51.9493	0.0347334
	rs9461635	G	A	-0.745751	0.0452342	0.129163	1.22896e-08	0.0511023	33.2281	0.0452342
HSPB1	rs2868371	G	C	-0.484683	0.223748	0.0663959	8.91e-13	0.0792643	53.1163	0.223748
	rs4467658	C	T	0.521398	0.890953	0.0890681	7.8e-09	0.0524569	34.1577	0.109047
ICAM2	rs10793954	A	C	0.310757	0.466074	0.0555144	3.2693e-08	0.0481829	31.2338	0.466074
	rs11927405	T	C	-0.658088	0.45315	0.0506336	2.60629e-34	0.214391	168.378	0.45315
	rs56963659	T	C	-0.568526	0.0872375	0.0988966	1.41484e-08	0.0506826	32.9407	0.0872375
	rs635634	C	T	0.879817	0.808562	0.0620206	9.73765e-40	0.245342	200.589	0.191438
	rs9843406	G	C	0.338374	0.672052	0.0584762	1.14357e-08	0.0513175	33.3757	0.327948
ICAM4	rs2375278	G	A	-0.565497	0.817447	0.0652743	4.00992e-17	0.108139	74.8119	0.182553
	rs4659365	A	G	-0.468768	0.121971	0.0817678	1.54564e-08	0.0504188	32.7601	0.121971
	rs55794721	A	G	-0.594887	0.394184	0.0485794	5.12105e-31	0.195013	149.472	0.394184
	rs6426315	T	C	-0.551434	0.897415	0.0906478	2.06667e-09	0.0564111	36.8865	0.102585
	rs9438898	G	C	0.355213	0.264943	0.061106	9.8415e-09	0.0517649	33.6825	0.264943
IFI30	rs2302209	T	C	0.464015	0.264943	0.0638514	1.11e-12	0.0786097	52.6402	0.264943
	rs73001407	A	G	-0.618459	0.231826	0.0630389	3.27e-21	0.134569	95.9399	0.231826
IFNAR1	rs11700514	T	C	0.380917	0.294023	0.060134	4.59213e-10	0.0608769	39.9959	0.294023
	rs6916495	T	C	0.526252	0.0969305	0.0918232	1.56112e-08	0.0503892	32.7399	0.0969305
IFNGR2	rs117238814	G	A	0.973962	0.0282714	0.159703	1.88834e-09	0.0566796	37.0725	0.0282714
	rs117581586	A	G	0.902722	0.0444265	0.13659	8.37648e-11	0.0659124	43.5376	0.0444265
	rs2834207	G	C	0.386088	0.305331	0.0587396	1.05133e-10	0.0652409	43.0631	0.305331
	rs73194070	A	C	-0.448708	0.202746	0.0685489	1.24571e-10	0.0647394	42.7092	0.202746
	rs735299	A	G	-0.320994	0.517771	0.0534379	3.23253e-09	0.0550807	35.9658	0.482229
	rs80101413	G	A	1.18303	0.0258481	0.163953	1.58149e-12	0.0775868	51.8976	0.0258481
	rs8134301	TTG	T	0.452344	0.210016	0.0651471	9.72581e-12	0.0722577	48.0554	0.210016
	rs9647067	G	A	0.432272	0.661551	0.0575016	1.97439e-13	0.0836604	56.3312	0.338449
	rs9808753	G	A	1.34087	0.162359	0.0552696	8.25377e-92	0.487402	586.672	0.162359
IGFBPL1	rs4878201	C	T	0.458241	0.727787	0.0614057	2.89985e-13	0.0825404	55.5092	0.272213
	rs4878797	A	C	-0.400388	0.268982	0.0637031	6.19178e-10	0.0599905	39.3764	0.268982
	rs7046458	C	T	0.493134	0.364297	0.0550427	3.84946e-18	0.114786	80.0064	0.364297
IL1RAP	rs114469477	A	G	0.627556	0.082391	0.0982972	3.3876e-10	0.0617785	40.6272	0.082391
	rs11925502	C	T	-0.373187	0.369144	0.0574836	1.74177e-10	0.0637481	42.0107	0.369144
	rs11927365	A	G	-1.39908	0.85622	0.0581281	8.94179e-91	0.48344	577.441	0.14378
	rs13079504	G	T	0.546605	0.238288	0.0615358	7.09257e-18	0.113057	78.6477	0.238288
	rs13098006	T	C	0.823734	0.0961228	0.0912911	2.29948e-18	0.116241	81.1543	0.0961228
	rs144560286	C	G	1.33675	0.0686591	0.0986112	7.88093e-37	0.228909	183.165	0.0686591
	rs148996090	A	C	1.04429	0.0298869	0.164349	4.07327e-10	0.0612316	40.2441	0.0298869
	rs6796131	C	G	-0.357405	0.279483	0.0618071	1.16919e-08	0.0512513	33.3303	0.279483
	rs9811674	A	G	-0.765681	0.879645	0.0803636	3.61263e-20	0.127895	90.4839	0.120355
	rs9815685	A	G	0.410363	0.229402	0.065137	5.66179e-10	0.0602559	39.5617	0.229402
IL1RL1	rs10179874	C	T	-0.433021	0.595315	0.056592	7.66947e-14	0.0864108	58.3583	0.404685
	rs11693697	C	T	-0.42816	0.219709	0.0692699	1.15777e-09	0.0581329	38.0818	0.219709
	rs12613565	G	C	0.38551	0.200323	0.0675096	1.75249e-08	0.0500441	32.5038	0.200323
	rs13020553	G	C	-0.787116	0.336834	0.0512067	2.2142e-45	0.276259	235.515	0.336834
	rs4558602	T	C	-1.06473	0.0234249	0.185423	1.46768e-08	0.0505734	32.866	0.0234249
	rs77763678	A	G	0.755233	0.0969305	0.0910087	6.65429e-16	0.100114	68.6421	0.0969305
IL1RL2	rs12474258	T	C	-0.502137	0.620355	0.0535941	1.35541e-19	0.124201	87.4994	0.379645
	rs62151687	A	G	-0.587766	0.1042	0.0897885	1.24329e-10	0.0647451	42.7132	0.1042
	rs951193	T	C	0.672321	0.0872375	0.0989362	2.54811e-11	0.0694232	46.0296	0.0872375
IL2RA	rs12722497	A	C	0.93227	0.0783522	0.0999697	1.94657e-19	0.123187	86.6844	0.0783522
	rs34507893	A	G	1.00033	0.0266559	0.174426	1.52796e-08	0.0504533	32.7838	0.0266559
	rs791590	T	A	-0.600089	0.134895	0.079821	1.96936e-13	0.083668	56.3367	0.134895
IL3RA	rs635634	C	T	0.688567	0.808562	0.0658233	1.0929e-23	0.150226	109.076	0.191438
	rs8176751	T	C	0.447241	0.140549	0.0772579	1.12808e-08	0.0513581	33.4035	0.140549
IL5RA	rs334783	C	A	-0.511221	0.098546	0.0897994	1.93239e-08	0.0497527	32.3046	0.098546
	rs3792421	G	A	0.479643	0.156704	0.0759054	5.04659e-10	0.0605971	39.8002	0.156704
	rs62230291	G	A	-0.486741	0.173667	0.0750685	1.83155e-10	0.0635992	41.9059	0.173667
IL6R	rs10465961	A	T	-0.50894	0.332795	0.0557504	9.76394e-19	0.118657	83.0676	0.332795
	rs11264224	C	A	0.67796	0.132472	0.0786194	5.48346e-17	0.107248	74.1213	0.132472
	rs12121180	T	C	0.499564	0.15832	0.0755138	8.03728e-11	0.0660343	43.6239	0.15832
	rs146389272	A	G	0.850882	0.0452342	0.13319	3.30161e-10	0.061855	40.6808	0.0452342
	rs61812598	A	G	1.12162	0.301292	0.0421755	2.07985e-104	0.533269	704.962	0.301292
	rs6426877	G	C	-0.372809	0.549273	0.0550991	3.07814e-11	0.0688661	45.6329	0.450727
	rs7525477	A	G	-0.407425	0.489499	0.0547258	3.27932e-13	0.0821821	55.2466	0.489499
	rs78664422	A	G	-0.515242	0.123586	0.0828711	9.3158e-10	0.0587784	38.531	0.123586
	rs79778789	G	A	0.878692	0.0331179	0.153625	1.66391e-08	0.0501986	32.6095	0.0331179
IL7R	rs11567694	G	A	-0.856746	0.342488	0.0491646	1.3278e-55	0.32912	302.687	0.342488
	rs138607277	G	C	-0.669463	0.0831987	0.0996987	4.27675e-11	0.0678965	44.9437	0.0831987
	rs4560569	G	T	-0.580539	0.100162	0.0928714	7.61249e-10	0.0593777	38.9487	0.100162
	rs62354171	T	A	-0.498845	0.30937	0.0602758	7.88438e-16	0.099627	68.2716	0.30937
	rs635634	C	T	0.711873	0.808562	0.0654202	2.39083e-25	0.160573	118.025	0.191438
	rs7712116	G	A	-0.363297	0.718901	0.0610089	4.37212e-09	0.0541819	35.3453	0.281099
IL10RB	rs2834174	G	A	0.533879	0.496769	0.0505348	4.3e-24	0.152763	111.25	0.496769
	rs7611622	C	A	0.438563	0.147819	0.0773873	2.23e-08	0.0493249	32.0125	0.147819
IL12B	rs10043720	G	A	0.568816	0.742326	0.0605923	1.16e-19	0.124627	87.8422	0.257674
	rs9815073	A	C	0.353841	0.325525	0.0591305	3.69e-09	0.0546863	35.6934	0.325525
IL16	rs4384571	C	A	-1.1676	0.0250404	0.172121	2.75e-11	0.069197	45.8685	0.0250404
	rs4778639	G	T	-1.16295	0.046042	0.123059	6.9e-20	0.126088	89.0205	0.046042
IL17RA	rs11703539	A	G	-0.936294	0.0872375	0.0910178	5.15045e-23	0.145996	105.479	0.0872375
	rs2241044	C	A	-0.384216	0.440226	0.055945	1.59534e-11	0.0708021	47.0135	0.440226
	rs4819959	A	G	0.932812	0.47496	0.0429654	4.43037e-78	0.432296	469.835	0.47496
	rs7286294	A	G	0.568161	0.180937	0.0683058	5.74329e-16	0.100536	68.964	0.180937
IL17RB	rs140393645	T	C	-1.20536	0.0371567	0.14178	1.40901e-16	0.104557	72.0441	0.0371567
	rs150683469	C	G	0.94577	0.0266559	0.169317	3.49125e-08	0.0479868	31.1003	0.0266559
	rs28385668	T	G	1.86706	0.0161551	0.214659	3.06335e-17	0.108906	75.4072	0.0161551
	rs62252978	C	T	0.487261	0.180129	0.0693653	5.69372e-12	0.0738309	49.1851	0.180129
	rs6445607	T	G	-0.517733	0.632472	0.0546598	5.76447e-20	0.126591	89.4273	0.367528
	rs9809090	A	C	0.324179	0.454766	0.0565798	1.57465e-08	0.0503633	32.7221	0.454766
IL18R1	rs11465597	G	A	-0.606852	0.131664	0.0822209	5.11198e-13	0.0808871	54.2995	0.131664
	rs138245561	T	C	0.680968	0.0638126	0.110744	1.40076e-09	0.0575669	37.6884	0.0638126
	rs1861246	C	T	-0.951787	0.81664	0.0635608	1.81158e-43	0.265921	223.509	0.18336
IL31RA	rs10043068	A	G	0.401465	0.1979	0.0703724	1.808e-08	0.0499512	32.4403	0.1979
	rs1148037	C	T	-0.665557	0.3021	0.0567725	8.5127e-29	0.181687	136.99	0.3021
	rs116167086	A	C	0.646016	0.0726979	0.105421	1.58734e-09	0.0571957	37.4306	0.0726979
	rs17701253	T	C	1.3377	0.0387722	0.140393	3.59583e-20	0.127908	90.4943	0.0387722
	rs324995	G	T	-0.301329	0.530695	0.0544536	4.63917e-08	0.0471377	30.5227	0.469305
IL34	rs4985555	G	A	-0.447332	0.412763	0.05689	1.67963e-14	0.0908135	61.6286	0.412763
	rs4985556	A	C	-0.939145	0.109047	0.0868605	4.52446e-25	0.158855	116.524	0.109047
INHBC	rs13010498	C	G	0.322904	0.350565	0.0575388	3.02458e-08	0.0484152	31.3921	0.350565
	rs4760355	A	G	-0.721379	0.243134	0.05851	2.23429e-31	0.197155	151.517	0.243134
	rs703845	A	G	0.431383	0.360258	0.0560615	5.63921e-14	0.0873036	59.0189	0.360258
ISLR2	rs10793954	A	C	0.331691	0.466074	0.0553177	3.44121e-09	0.0548945	35.8372	0.466074
	rs11522319	T	C	0.366746	0.342488	0.0562953	1.51296e-10	0.0641646	42.304	0.342488
	rs409856	G	A	0.373196	0.273829	0.061821	2.71552e-09	0.0555991	36.3242	0.273829
	rs739469	G	C	0.335887	0.647011	0.059316	2.28587e-08	0.0492513	31.9622	0.352989
	rs79473315	G	A	0.370095	0.34168	0.0564266	1.14785e-10	0.0649813	42.8798	0.34168
	rs8176751	T	C	0.64172	0.140549	0.0750036	9.26381e-17	0.105753	72.9662	0.140549
ITGA2	rs181769	C	A	0.684641	0.327948	0.0535863	2.48e-33	0.20868	162.709	0.327948
	rs3212574	A	G	0.397995	0.222132	0.0653978	2.04e-09	0.0564548	36.9168	0.222132
ITIH4	rs112322108	C	T	1.60705	0.00969305	0.284415	2.44684e-08	0.049048	31.8235	0.00969305
	rs114318622	T	C	-1.65834	0.0210016	0.189041	1.70232e-17	0.110574	76.7061	0.0210016
	rs116510961	T	G	-0.443938	0.142165	0.080293	4.75962e-08	0.0470613	30.4708	0.142165
	rs11927897	T	C	-1.00357	0.0306947	0.157944	4.07786e-10	0.0612291	40.2424	0.0306947
	rs141359357	A	G	-1.10257	0.0420032	0.131984	4.37319e-16	0.101318	69.5608	0.0420032
	rs141411805	G	C	-1.09567	0.0298869	0.163806	5.05019e-11	0.0674065	44.5958	0.0298869
	rs74580987	G	A	-0.706781	0.0718901	0.105261	4.28547e-11	0.0678908	44.9396	0.0718901
	rs74683485	A	G	-1.26889	0.0363489	0.142425	5.74353e-18	0.113655	79.117	0.0363489
	rs76333733	T	C	-0.684037	0.0654281	0.114322	3.70407e-09	0.0546752	35.6857	0.0654281
KAZALD1	rs1051723	T	C	-0.41057	0.300485	0.0587902	7.46256e-12	0.073036	48.6137	0.300485
	rs11190812	A	G	-1.31213	0.0767367	0.0952295	7.51954e-38	0.234716	189.237	0.0767367
	rs117090262	G	A	-1.26602	0.0185784	0.206422	1.53911e-09	0.0572872	37.4942	0.0185784
	rs12146164	T	C	-0.72646	0.0565428	0.119558	2.15437e-09	0.0562879	36.8011	0.0565428
	rs12218283	A	G	-0.414395	0.18336	0.0745023	3.97252e-08	0.0476012	30.8379	0.18336
	rs17113613	A	G	-1.08347	0.0242326	0.182122	4.5186e-09	0.0540842	35.278	0.0242326
	rs74733561	A	G	-0.95046	0.0323102	0.150696	5.42147e-10	0.0603843	39.6514	0.0323102
	rs79325009	T	C	-1.18133	0.0371567	0.142108	5.96451e-16	0.100427	68.8811	0.0371567
KEL	rs10513807	A	G	-0.353464	0.55412	0.0548534	2.34882e-10	0.0628631	41.3883	0.44588
	rs115478735	T	A	-0.463898	0.191438	0.0693172	4.93608e-11	0.0674735	44.6434	0.191438
KIR2DL3	rs1619376	G	A	-0.44337	0.756866	0.0640223	1.09584e-11	0.071907	47.804	0.243134
	rs186097794	T	C	-0.48477	0.735057	0.0615396	1.51418e-14	0.0911132	61.8524	0.264943
	rs1960278	G	C	-0.40275	0.649435	0.0584954	1.42413e-11	0.071136	47.2522	0.350565
	rs200510677	CA	C	-0.684375	0.861874	0.0800259	9.55077e-17	0.105666	72.899	0.138126
	rs2524076	A	G	-0.632508	0.630048	0.0542062	1.44248e-28	0.180301	135.715	0.369952
	rs2534664	A	G	-0.34646	0.383683	0.0587587	6.12366e-09	0.0531789	34.6542	0.383683
	rs28752924	C	T	-0.38376	0.491922	0.0560838	1.87848e-11	0.0703213	46.6701	0.491922
	rs34531670	C	T	0.475079	0.220517	0.0649156	7.849e-13	0.0796348	53.3861	0.220517
	rs35627305	A	T	0.615047	0.286753	0.0557047	5.46027e-26	0.164539	121.514	0.286753
	rs35719984	G	C	-0.407605	0.31664	0.0582049	6.57006e-12	0.0734103	48.8826	0.31664
	rs805287	G	A	-0.320258	0.401454	0.0577479	4.34341e-08	0.0473345	30.6565	0.401454
	rs9266095	G	A	-0.358136	0.354604	0.0589697	2.19255e-09	0.0562356	36.7648	0.354604
KIR2DS4	rs11666065	G	A	0.493284	0.66559	0.0567313	3.12805e-17	0.108846	75.3604	0.33441
	rs117402791	G	A	2.24518	0.00484653	0.4004	3.10184e-08	0.0483399	31.3407	0.00484653
	rs145893826	T	G	0.801571	0.0597738	0.117758	2.36657e-11	0.0696407	46.1847	0.0597738
	rs150769016	C	T	1.29019	0.0290792	0.163795	1.52017e-14	0.0911025	61.8444	0.0290792
	rs188877365	T	A	1.27667	0.0403877	0.135027	6.64361e-20	0.126194	89.1067	0.0403877
	rs2075037	A	G	0.760999	0.0646204	0.114158	5.83089e-11	0.0669815	44.2945	0.0646204
	rs2075731	A	T	0.732533	0.0646204	0.114459	3.07673e-10	0.0620636	40.8271	0.0646204
	rs269918	C	A	-0.393618	0.470921	0.0538336	8.21563e-13	0.0795015	53.289	0.470921
	rs3117640	A	G	-0.329057	0.447496	0.0552465	4.33852e-09	0.054205	35.3612	0.447496
	rs34253442	G	A	-0.47937	0.15832	0.0742883	2.22122e-10	0.0630284	41.5045	0.15832
	rs34735724	T	C	1.19827	0.150242	0.0626555	2.25876e-64	0.371418	364.574	0.150242
	rs4806461	C	T	-0.345644	0.273021	0.061547	2.95896e-08	0.0484809	31.4368	0.273021
	rs4806606	G	A	-0.461007	0.352989	0.0550656	3.80741e-16	0.101713	69.8633	0.352989
	rs57738101	G	A	0.330266	0.332795	0.0570474	1.12554e-08	0.0513647	33.408	0.332795
	rs653019	G	A	-0.696935	0.64378	0.0519936	3.85052e-36	0.224965	179.093	0.35622
	rs79421635	A	C	-0.492801	0.102585	0.0887928	4.24495e-08	0.047403	30.7031	0.102585
	rs9749600	G	C	1.29993	0.222132	0.0443311	4.85617e-119	0.581432	857.072	0.222132
KIR3DL1	rs150120121	G	C	1.20634	0.0177706	0.211719	1.8801e-08	0.0498343	32.3604	0.0177706
	rs3117640	A	G	-0.80387	0.447496	0.0466941	1.55451e-54	0.323777	295.422	0.447496
	rs376787209	C	G	1.26847	0.0290792	0.16407	4.34488e-14	0.0880598	59.5795	0.0290792
	rs587830	G	C	-1.10944	0.798869	0.0551371	1.29027e-69	0.395433	403.566	0.201131
	rs607149	G	C	-0.934919	0.883683	0.0776321	3.78488e-30	0.189825	144.564	0.116317
	rs653019	G	A	-0.906832	0.64378	0.0464516	1.865e-66	0.381069	379.88	0.35622
	rs680891	T	C	-0.591019	0.252827	0.0614238	1.63252e-20	0.130108	92.2835	0.252827
	rs73932253	G	T	-0.876768	0.9063	0.0924343	5.15374e-20	0.126904	89.6804	0.0937
	rs74193028	T	G	0.873961	0.0339257	0.151957	1.3938e-08	0.0507274	32.9714	0.0339257
KITLG	rs3843763	T	C	-0.35441	0.267367	0.0638338	4.19752e-08	0.0474366	30.7259	0.267367
	rs6073958	C	T	0.392691	0.174475	0.069582	2.54071e-08	0.0489359	31.747	0.174475
KLK7	rs11084043	T	C	0.430349	0.548465	0.0559128	5.55991e-14	0.0873445	59.0491	0.451535
	rs1654523	T	C	0.700399	0.886914	0.0859562	2.05726e-15	0.0968714	66.1807	0.113086
KLK10	rs2569454	C	T	0.673405	0.563005	0.0499273	1.60925e-36	0.227137	181.331	0.436995
	rs7255834	C	T	0.951649	0.0436187	0.137273	1.04457e-11	0.0720474	47.9047	0.0436187
KLK12	rs3745540	G	A	-1.11642	0.522617	0.0367939	1.87808e-124	0.597966	917.694	0.477383
	rs3760741	A	G	-0.520566	0.476575	0.0534595	6.1174e-21	0.132835	94.514	0.476575
	rs62114067	C	A	0.536408	0.114701	0.0866929	1.1143e-09	0.0582465	38.1608	0.114701
KLK13	rs11863954	G	C	0.560577	0.0799677	0.101175	4.46684e-08	0.0472511	30.5998	0.0799677
	rs2569459	T	C	-0.531415	0.350565	0.0551938	1.54955e-20	0.130253	92.402	0.350565
KLK15	rs116241073	A	G	-1.62937	0.0113086	0.243991	5.41044e-11	0.0672029	44.4515	0.0113086
	rs3212856	A	G	-1.44159	0.0516963	0.113761	7.14721e-33	0.205985	160.063	0.0516963
	rs5519	C	T	-0.343648	0.296446	0.0610603	2.7684e-08	0.0486795	31.5722	0.296446
	rs55786312	A	T	-0.374311	0.288368	0.0603056	9.91951e-10	0.0585918	38.4012	0.288368
	rs62115583	C	T	-0.348849	0.431341	0.0565039	1.20821e-09	0.0580063	37.9938	0.431341
	rs73048483	A	G	1.41658	0.0743134	0.0976183	2.88498e-41	0.25384	209.901	0.0743134
KLKB1	rs144276707	A	G	-0.569457	0.113893	0.0858181	7.07853e-11	0.0664094	43.8893	0.113893
	rs4253304	C	G	0.41572	0.444265	0.0532515	2.52572e-14	0.0896323	60.7481	0.444265
	rs698078	G	A	0.44249	0.370759	0.0557108	9.40802e-15	0.0924889	62.8815	0.370759
KLRD1	rs12303914	G	A	-0.489102	0.67609	0.0570073	7.70315e-17	0.106279	73.3724	0.32391
	rs3131854	C	T	-0.404816	0.701939	0.0585511	1.18044e-11	0.0716883	47.6475	0.298061
	rs9258357	C	T	-0.378771	0.720517	0.0605729	7.51512e-10	0.059416	38.9755	0.279483
LAIR1	rs111949142	A	T	0.877671	0.144588	0.0732884	7.32516e-30	0.188106	142.951	0.144588
	rs56092919	A	C	-0.661666	0.153473	0.0740442	4.62976e-18	0.114264	79.5958	0.153473
LAIR2	rs11670140	C	T	-0.419298	0.777868	0.0654988	3.04563e-10	0.0620937	40.8482	0.222132
	rs12462980	C	A	0.514935	0.113086	0.0865718	4.5461e-09	0.0540657	35.2652	0.113086
	rs12463051	A	G	0.342265	0.343296	0.0576235	4.77165e-09	0.0539215	35.1658	0.343296
	rs147621014	A	T	-1.40073	0.0371567	0.142587	2.92973e-21	0.134877	96.193	0.0371567
	rs2042289	T	C	0.48077	0.122779	0.0840186	1.6413e-08	0.0502397	32.6376	0.122779
	rs2287822	A	G	0.342569	0.351373	0.058705	8.66874e-09	0.0521432	33.9422	0.351373
	rs2287828	A	G	0.795194	0.0670436	0.107283	4.11578e-13	0.0815199	54.7619	0.0670436
	rs34531670	C	T	0.379633	0.220517	0.0659261	1.33928e-08	0.0508463	33.0528	0.220517
	rs4806802	A	G	0.54512	0.125202	0.0822387	7.40461e-11	0.0662765	43.7952	0.125202
	rs60723566	A	T	-0.53453	0.739095	0.0602686	7.90325e-18	0.11275	78.4073	0.260905
	rs62131567	C	G	-0.989809	0.0799677	0.0994863	9.92729e-22	0.137867	98.6667	0.0799677
	rs79111643	A	G	0.77743	0.0420032	0.132994	8.18115e-09	0.0523156	34.0607	0.0420032
	rs8100192	C	T	-0.465565	0.73748	0.0635037	7.18469e-13	0.0798933	53.5744	0.26252
LAMB1	rs11761503	G	A	-0.380452	0.714863	0.0596827	3.5948e-10	0.0616026	40.5039	0.285137
	rs436573	T	A	-0.650775	0.474152	0.0503934	6.11108e-34	0.212236	166.23	0.474152
	rs74579160	G	A	-1.49432	0.0113086	0.263715	2.23904e-08	0.0493133	32.0046	0.0113086
	rs77377038	G	C	-1.39774	0.0250404	0.175588	8.26178e-15	0.0928635	63.1623	0.0250404
LBP	rs116964276	G	T	-0.909313	0.0355412	0.152165	3.87131e-09	0.0545441	35.5952	0.0355412
	rs13045105	T	C	-0.745645	0.0533118	0.122472	2.00637e-09	0.0564992	36.9475	0.0533118
	rs1780628	A	T	0.392804	0.609047	0.0552083	3.11714e-12	0.0755985	50.4589	0.390953
	rs2232613	T	C	-1.18653	0.130048	0.067253	1.04364e-56	0.3346	310.262	0.130048
	rs6099236	G	C	-0.445018	0.821486	0.0719505	1.13036e-09	0.0582041	38.1313	0.178514
	rs62201519	T	C	-0.468091	0.149435	0.0768987	2.02028e-09	0.0564786	36.9332	0.149435
LECT2	rs17169232	A	G	0.403913	0.224556	0.064067	5.50774e-10	0.0603376	39.6188	0.224556
	rs31530	T	C	-1.19357	0.661551	0.0360605	6.71983e-139	0.638972	1092.01	0.338449
	rs373219708	G	A	0.868053	0.0799677	0.0987938	1.52252e-17	0.110891	76.9534	0.0799677
	rs62364705	A	T	-0.484538	0.149435	0.0783116	1.1153e-09	0.058244	38.1591	0.149435
	rs80262950	A	G	0.791155	0.0411955	0.142753	4.43096e-08	0.0472748	30.6159	0.0411955
LEFTY2	rs360058	T	G	-0.829119	0.376414	0.0524264	1.51978e-47	0.287778	249.303	0.376414
	rs360073	G	A	-0.521169	0.801292	0.0694436	2.15714e-13	0.0834028	56.1419	0.198708
	rs55939934	A	G	0.616583	0.0678514	0.111595	4.85836e-08	0.0469998	30.429	0.0678514
	rs61835165	C	T	-0.623373	0.0710824	0.103986	3.46848e-09	0.0548715	35.8213	0.0710824
	rs77445469	A	G	-0.713953	0.0508885	0.121137	6.21446e-09	0.0531353	34.6242	0.0508885
LGALS3	rs67756714	A	G	-0.507462	0.524233	0.0527808	1.73891e-20	0.129932	92.1403	0.475767
	rs72717745	C	T	-0.864582	0.082391	0.100065	4.80684e-17	0.107623	74.4119	0.082391
	rs74050939	G	A	-0.864582	0.082391	0.100065	4.80684e-17	0.107623	74.4119	0.082391
LGALS8	rs117606041	T	C	-1.06109	0.049273	0.123073	5.55539e-17	0.10721	74.0924	0.049273
	rs2385494	T	C	0.640372	0.84168	0.0727786	1.38023e-17	0.111169	77.1706	0.15832
	rs547048	C	T	0.82372	0.839257	0.0732002	7.53574e-27	0.169829	126.22	0.160743
	rs819414	A	G	-1.00684	0.264943	0.052385	7.16299e-65	0.373741	368.215	0.264943
LGALS9	rs4239242	C	T	-0.456754	0.340065	0.0563806	2.92e-15	0.0958626	65.4184	0.340065
	rs9557997	G	T	-0.314965	0.4063	0.0567315	4.2e-08	0.047433	30.7235	0.4063
LILRA2	rs11670140	C	T	-0.385904	0.777868	0.0658306	7.44803e-09	0.0525954	34.2529	0.222132
	rs144267484	C	T	-0.713267	0.0565428	0.123697	1.28209e-08	0.0509767	33.1421	0.0565428
	rs2241524	A	G	-1.69554	0.0218094	0.184692	6.41769e-19	0.119837	84.0068	0.0218094
	rs6509887	C	T	-1.04212	0.11874	0.0786112	1.79049e-35	0.221127	175.171	0.11874
LILRA3	rs10048513	G	C	-0.449501	0.700323	0.0576005	2.58016e-14	0.0895704	60.702	0.299677
	rs1761451	C	T	0.724322	0.452342	0.0497151	1.53417e-41	0.255355	211.583	0.452342
	rs1925590	A	G	-0.374971	0.745557	0.0647167	1.09601e-08	0.051444	33.4624	0.254443
	rs405152	A	G	0.604729	0.424071	0.0507762	1.39415e-29	0.186426	141.383	0.424071
	rs422948	T	G	0.468716	0.524233	0.0535513	1.98908e-17	0.110132	76.3614	0.475767
	rs434124	C	G	1.17618	0.692246	0.0392812	2.46949e-122	0.591569	893.661	0.307754
	rs62134981	A	G	0.471396	0.378029	0.0541414	2.85431e-17	0.109106	75.5627	0.378029
	rs71365450	C	G	-0.711271	0.0848142	0.0996152	2.6313e-12	0.0760949	50.8175	0.0848142
LILRA6	rs11668526	T	C	0.834485	0.575121	0.0461749	6.5418e-59	0.345394	325.551	0.424879
	rs117376661	G	C	-0.529421	0.1042	0.0903748	7.62071e-09	0.0525271	34.206	0.1042
	rs192506020	A	G	0.956893	0.0767367	0.100502	3.81621e-20	0.127741	90.3591	0.0767367
	rs2247129	A	G	-0.791255	0.0468498	0.131654	3.17214e-09	0.055137	36.0047	0.0468498
	rs2361797	G	A	0.323685	0.541195	0.0560044	1.18886e-08	0.0512017	33.2963	0.458805
	rs34266212	C	T	1.27211	0.106624	0.0756993	1.84059e-52	0.313291	281.488	0.106624
LILRB1	rs1761451	C	T	0.432595	0.452342	0.0549417	1.55497e-14	0.0910363	61.795	0.452342
	rs405152	A	G	0.349637	0.424071	0.0545234	2.84651e-10	0.0622938	40.9886	0.424071
	rs453755	T	G	0.668965	0.691438	0.0553461	2.45636e-30	0.190949	145.622	0.308562
	rs4806798	A	G	-0.500327	0.852989	0.0790375	4.71161e-10	0.0608007	39.9426	0.147011
	rs62396273	T	C	0.458764	0.193053	0.0704541	1.54302e-10	0.0641065	42.263	0.193053
LILRB2	rs1645782	G	T	0.407866	0.65105	0.0578883	4.9462e-12	0.0742437	49.4821	0.34895
	rs2247133	T	G	0.424274	0.5937	0.0557716	1.04953e-13	0.0854988	57.6848	0.4063
	rs383925	C	T	1.08713	0.702746	0.0444595	7.59506e-93	0.491333	595.975	0.297254
	rs393600	G	A	0.440015	0.256058	0.0611965	1.87847e-12	0.0770822	51.5319	0.256058
	rs6509860	G	A	0.484686	0.571082	0.0554757	2.25194e-17	0.10978	76.0869	0.428918
	rs71365450	C	G	-0.732262	0.0848142	0.0993684	5.53728e-13	0.0806538	54.1291	0.0848142
LILRB4	rs151719	T	C	-0.448154	0.819871	0.07265	1.24636e-09	0.057914	37.9296	0.180129
	rs2621421	C	G	-0.520802	0.73748	0.0599281	3.24387e-17	0.108742	75.2799	0.26252
	rs3104408	A	G	-0.310243	0.52504	0.0558715	4.1813e-08	0.0474484	30.7339	0.47496
	rs4367411	T	C	-0.734954	0.850565	0.0713726	4.69283e-23	0.14625	105.694	0.149435
	rs9256933	AATG	A	-0.4674	0.630856	0.0532759	1.69127e-17	0.110593	76.7203	0.369144
	rs9264558	T	C	-0.452968	0.802908	0.0695183	1.50245e-10	0.0641854	42.3186	0.197092
	rs9271222	T	C	-0.806238	0.858643	0.0722651	1.86036e-26	0.167419	124.069	0.141357
LILRB5	rs116878368	T	A	0.782392	0.042811	0.140236	3.62149e-08	0.0478776	31.0259	0.042811
	rs12975366	C	T	-1.11769	0.359451	0.0360607	6.73077e-128	0.608146	957.566	0.359451
	rs148534450	A	G	-0.722493	0.0613893	0.110508	1.3086e-10	0.0645936	42.6064	0.0613893
	rs377681	A	G	-0.567147	0.726171	0.0596594	4.31897e-20	0.127397	90.0799	0.273829
	rs3892786	C	G	-0.691648	0.108239	0.0873968	1.16059e-14	0.0918821	62.4272	0.108239
	rs4806715	A	C	0.363648	0.297254	0.0608959	3.96662e-09	0.0544716	35.5452	0.297254
	rs62133102	T	C	-0.71352	0.154281	0.0731593	5.36523e-21	0.133199	94.813	0.154281
	rs73055417	A	G	-0.621	0.0799677	0.10297	2.80957e-09	0.0554976	36.254	0.0799677
	rs74387320	A	T	-0.678725	0.0718901	0.106921	4.23161e-10	0.0611197	40.1658	0.0718901
LPA	rs2314157	C	G	-0.319787	0.466882	0.0575066	4.00104e-08	0.04758	30.8234	0.466882
	rs2457564	A	G	-0.414376	0.519386	0.0538445	5.59987e-14	0.0873238	59.0338	0.480614
	rs2489957	G	A	-0.422196	0.73748	0.062823	4.12811e-11	0.0680011	45.0179	0.26252
	rs3757021	C	A	-0.381935	0.741519	0.0613107	8.66307e-10	0.058994	38.6813	0.258481
	rs56393506	T	C	0.581107	0.176898	0.0692213	3.19584e-16	0.102215	70.2469	0.176898
	rs783147	A	G	-0.398866	0.46042	0.0538435	4.23806e-13	0.0814342	54.6993	0.46042
	rs783184	T	A	-0.34443	0.655089	0.0585594	6.65716e-09	0.0529298	34.4829	0.344911
	rs9365235	G	A	0.795511	0.0444265	0.134853	6.0262e-09	0.0532263	34.6869	0.0444265
LPO	rs3785496	G	A	-0.330619	0.335218	0.059563	4.22817e-08	0.047415	30.7112	0.335218
	rs62418808	A	G	-0.365171	0.399031	0.0549171	6.48369e-11	0.0666688	44.0729	0.399031
LRRN1	rs2010019	C	T	-0.323733	0.405493	0.0582613	4.09599e-08	0.0475098	30.7757	0.405493
	rs6804154	C	T	-0.518663	0.870759	0.0811327	3.21535e-10	0.061933	40.7355	0.129241
	rs696489	C	T	-0.507317	0.80937	0.0688679	5.63902e-13	0.0806007	54.0903	0.19063
	rs9839475	A	G	0.782213	0.369952	0.0494693	1.56914e-47	0.287705	249.214	0.369952
LTA	rs2229092	C	A	-1.57228	0.0565428	0.107776	1.24944e-41	0.25585	212.134	0.0565428
	rs35235619	T	C	-1.14771	0.0193861	0.20313	2.45071e-08	0.049044	31.8208	0.0193861
	rs762320	A	AG	-1.41276	0.0193861	0.200405	4.82374e-12	0.0743175	49.5352	0.0193861
	rs8192565	T	C	-0.512793	0.101777	0.0912618	2.91052e-08	0.04853	31.4703	0.101777
	rs9257471	T	A	-1.21981	0.0177706	0.211594	1.29204e-08	0.0509536	33.1262	0.0177706
LY6D	rs116972630	A	G	0.782636	0.0565428	0.117097	5.22e-11	0.0673093	44.5269	0.0565428
	rs60096034	A	C	-0.513419	0.354604	0.0566092	1.58e-18	0.117299	81.9907	0.354604
LY9	rs11265492	A	G	0.475164	0.279483	0.0613256	3.84829e-14	0.088412	59.8409	0.279483
	rs11905094	G	A	-0.400512	0.188207	0.070523	2.08591e-08	0.0495245	32.1487	0.188207
	rs12962853	G	C	-0.70211	0.0484653	0.12584	3.61585e-08	0.0478821	31.029	0.0484653
	rs142768257	A	G	-1.21721	0.0193861	0.202473	3.14227e-09	0.0551648	36.0239	0.0193861
LY75	rs10205876	C	A	-0.90901	0.0452342	0.135339	4.23065e-11	0.0679282	44.9662	0.0452342
	rs115508507	CA	C	-0.794144	0.346527	0.0495773	1.51761e-48	0.293045	255.757	0.346527
	rs116366652	T	A	0.722456	0.0831987	0.101465	3.00741e-12	0.0757027	50.5341	0.0831987
	rs183665038	C	G	0.834535	0.0371567	0.14604	1.71398e-08	0.0501104	32.5492	0.0371567
	rs2059696	G	A	0.544567	0.323102	0.0552313	2.14831e-21	0.135734	96.9006	0.323102
	rs3731769	T	G	0.366837	0.612278	0.0584126	6.38673e-10	0.0598987	39.3122	0.387722
	rs3771720	T	C	0.629016	0.901454	0.090245	8.16074e-12	0.0727733	48.4252	0.098546
	rs3792198	A	G	0.944544	0.624394	0.0456407	1.16798e-72	0.408952	426.908	0.375606
	rs4665122	T	C	0.516504	0.764943	0.0625834	9.37799e-16	0.0991291	67.8928	0.235057
	rs59476292	A	T	0.621845	0.0807754	0.101359	1.52166e-09	0.0573209	37.5175	0.0807754
	rs62177352	C	T	0.377557	0.274637	0.0605038	8.12314e-10	0.0591852	38.8145	0.274637
MASP1	rs1486236	A	C	0.334373	0.366721	0.0564751	5.32e-09	0.0535962	34.9416	0.366721
	rs4455312	A	C	0.340958	0.271405	0.0600776	2.13e-08	0.0494602	32.1049	0.271405
MATN2	rs117600346	A	G	1.11235	0.0201939	0.199313	3.59e-08	0.0479071	31.046	0.0201939
	rs1869609	G	A	0.424234	0.590468	0.0550114	5e-14	0.0876545	59.2789	0.409532
MATN3	rs1107852	A	T	-0.394815	0.224556	0.0663374	4.45373e-09	0.0541268	35.3073	0.224556
	rs11694716	A	G	-0.629828	0.70517	0.0588551	1.24472e-24	0.156122	114.149	0.29483
	rs1513833	T	C	-0.592911	0.0710824	0.106871	4.29402e-08	0.0473689	30.6799	0.0710824
	rs6531202	C	A	-0.834799	0.0977383	0.0925077	2.28218e-18	0.116263	81.1713	0.0977383
	rs76482665	G	A	-0.603145	0.088853	0.0938882	2.65257e-10	0.062503	41.1354	0.088853
MBL2	rs10824834	G	A	-0.790954	0.0807754	0.0982552	4.27096e-15	0.0947678	64.5931	0.0807754
	rs12357772	T	C	-0.624729	0.172052	0.0685639	1.12345e-18	0.118261	82.7536	0.172052
	rs17287498	T	C	-0.578821	0.184168	0.0721806	5.36642e-15	0.0941093	64.0976	0.184168
	rs76579874	G	T	0.83785	0.03958	0.141804	5.70946e-09	0.0533872	34.7977	0.03958
	rs7899547	G	T	0.998866	0.698708	0.0484974	3.92153e-72	0.406637	422.836	0.301292
MEP1A	rs636809	C	G	-0.388648	0.254443	0.0634097	1.57613e-09	0.0572167	37.4452	0.254443
	rs8176749	T	C	0.574174	0.119548	0.0805334	2.82454e-12	0.0758873	50.6675	0.119548
MEP1B	rs11875130	T	C	2.09842	0.0113086	0.256959	1.79796e-15	0.097259	66.474	0.0113086
	rs635483	T	C	-0.444971	0.169628	0.0753838	5.90212e-09	0.0532886	34.7298	0.169628
	rs680321	C	T	-1.04947	0.418417	0.0404647	7.40482e-101	0.520767	670.474	0.418417
	rs7226639	A	G	-0.695609	0.098546	0.0903224	5.37998e-14	0.08744	59.1199	0.098546
	rs74497954	C	T	-0.730879	0.0646204	0.114476	3.38165e-10	0.0617838	40.6309	0.0646204
	rs79348033	T	C	0.626449	0.088853	0.0976358	2.7847e-10	0.062359	41.0344	0.088853
	rs9964411	G	A	-0.640487	0.138126	0.0748441	9.13845e-17	0.105792	72.9962	0.138126
MGMT	rs16906252	T	C	-0.773176	0.088853	0.0938237	1.02906e-15	0.0988626	67.6903	0.088853
	rs1711667	T	G	0.45418	0.538772	0.0532077	1.08059e-16	0.105314	72.6276	0.461228
	rs78651151	T	C	-0.819703	0.0411955	0.139381	6.68366e-09	0.0529179	34.4747	0.0411955
MIA	rs12973666	C	G	-0.61309	0.508885	0.0499218	3.6062e-31	0.195919	150.336	0.491115
	rs137885616	A	G	-0.829568	0.0403877	0.14376	1.25158e-08	0.0510483	33.1912	0.0403877
	rs140699087	T	C	0.758051	0.0646204	0.109361	1.05092e-11	0.0720303	47.8924	0.0646204
	rs143393511	T	C	1.24985	0.0210016	0.194067	2.39991e-10	0.0627992	41.3435	0.0210016
	rs2230694	G	A	1.20898	0.146204	0.06171	8.0696e-67	0.38274	382.579	0.146204
	rs3869575	A	G	-0.513935	0.470921	0.0514177	6.65717e-22	0.138969	99.5831	0.470921
	rs4803378	A	G	1.40842	0.0258481	0.166542	1.9891e-16	0.103572	71.2872	0.0258481
	rs4803408	T	C	1.63797	0.0161551	0.21767	1.87395e-13	0.0838124	56.4429	0.0161551
	rs78266304	T	G	0.508293	0.108239	0.0910354	3.53619e-08	0.0479488	31.0744	0.108239
MLN	rs72880511	A	G	-0.506922	0.298061	0.0594989	1.22404e-16	0.104958	72.3534	0.298061
	rs9469591	C	T	0.57133	0.129241	0.0844639	3.11738e-11	0.0688289	45.6065	0.129241
MME	rs142425952	C	A	1.02385	0.0242326	0.18268	3.14919e-08	0.048295	31.3102	0.0242326
	rs4687657	T	G	0.628335	0.274637	0.0586711	1.1559e-24	0.156322	114.322	0.274637
MPO	rs146811281	C	T	1.10007	0.0210016	0.195531	2.8e-08	0.0486475	31.5503	0.0210016
	rs28730837	A	G	-0.955189	0.0339257	0.151163	5.05e-10	0.0605967	39.7999	0.0339257
MSMB	rs10993994	G	A	0.974391	0.655897	0.0455821	2.71915e-76	0.4247	455.483	0.344103
	rs199828000	A	C	-0.806935	0.042811	0.14001	1.30271e-08	0.0509292	33.1096	0.042811
	rs200779162	A	G	-0.7064	0.0565428	0.119753	6.03655e-09	0.0532214	34.6835	0.0565428
	rs2843564	C	A	-0.752426	0.355412	0.0516497	1.56142e-41	0.255314	211.537	0.355412
	rs72795888	T	C	-0.712197	0.0541195	0.124062	1.47993e-08	0.0505481	32.8486	0.0541195
	rs75933669	A	C	-0.527402	0.109855	0.0880184	3.52544e-09	0.0548226	35.7875	0.109855
MST1	rs114272441	T	A	-1.17424	0.0282714	0.167582	6.39735e-12	0.0734885	48.9388	0.0282714
	rs115986145	T	C	-0.718319	0.0508885	0.12525	1.52687e-08	0.050455	32.7849	0.0508885
	rs116684805	A	G	-1.1658	0.0379645	0.140832	7.77083e-16	0.0996684	68.303	0.0379645
	rs13066736	C	A	0.986349	0.0258481	0.177241	3.91154e-08	0.0476475	30.8693	0.0258481
	rs142393739	T	C	-0.821998	0.0411955	0.13643	2.90728e-09	0.0553963	36.184	0.0411955
	rs148149389	T	C	0.40512	0.252827	0.0647214	7.23512e-10	0.0595287	39.054	0.252827
	rs1961527	G	A	0.457918	0.172859	0.0714189	2.86212e-10	0.0622777	40.9773	0.172859
	rs2172252	T	A	-0.985807	0.376414	0.0454206	4.81774e-78	0.432142	469.54	0.376414
	rs2267844	T	C	0.323709	0.634895	0.0579309	3.45225e-08	0.0480204	31.1231	0.365105
	rs34985176	C	T	-0.443914	0.319871	0.0578994	6.87627e-14	0.0867279	58.5928	0.319871
	rs3773733	A	G	0.509681	0.874798	0.0832477	1.63979e-09	0.0570989	37.3634	0.125202
	rs74835552	T	C	-1.07836	0.0323102	0.157712	1.94111e-11	0.070224	46.6007	0.0323102
	rs75420707	T	C	-1.27667	0.0323102	0.150858	1.90127e-16	0.103701	71.3863	0.0323102
	rs7612733	T	A	-1.31528	0.0735057	0.0942802	1.20671e-38	0.239206	193.995	0.0735057
	rs76331936	A	G	-0.615847	0.0630048	0.110419	3.65606e-08	0.047849	31.0065	0.0630048
	rs9883813	G	C	-0.514965	0.836026	0.0762279	3.2945e-11	0.0686661	45.4906	0.163974
MUC2	rs2905083	G	A	0.384937	0.61147	0.0578373	6.241e-11	0.0667815	44.1528	0.38853
	rs3094375	C	T	-0.388956	0.477383	0.0561389	1.07298e-11	0.0719689	47.8484	0.477383
	rs679574	G	C	0.385835	0.366721	0.0580751	6.72494e-11	0.0665608	43.9965	0.366721
	rs78590974	T	C	0.662602	0.110662	0.084075	1.47387e-14	0.0911913	61.9108	0.110662
NAAA	rs10492086	G	A	-0.547429	0.197092	0.0672647	2.2147e-15	0.096659	66.02	0.197092
	rs1124605	A	G	0.473733	0.708401	0.061086	3.66044e-14	0.088557	59.9485	0.291599
	rs13125558	C	A	0.373101	0.434572	0.0549602	2.66459e-11	0.0692914	45.9357	0.434572
	rs66498356	C	G	-0.585153	0.289176	0.0557934	8.57781e-24	0.150886	109.64	0.289176
NCAM1	rs1046893	C	G	0.318299	0.394184	0.0564004	2.54095e-08	0.0489357	31.7469	0.394184
	rs11214489	T	C	-0.429911	0.243942	0.0654141	1.05616e-10	0.0652273	43.0535	0.243942
	rs12364034	T	C	0.343041	0.415186	0.0561735	1.79864e-09	0.0568239	37.1727	0.415186
NELL1	rs61652119	A	G	0.862605	0.0436187	0.138223	8.10044e-10	0.0591934	38.8202	0.0436187
	rs7129413	A	T	-0.44986	0.176898	0.0716049	6.29333e-10	0.0599423	39.3427	0.176898
NID2	rs10148939	C	A	-0.411123	0.193861	0.0708844	1.06024e-08	0.0515429	33.5302	0.193861
	rs2516600	C	T	0.518952	0.558966	0.0544448	3.4931e-20	0.127989	90.5599	0.441034
NOTCH2	rs10910830	C	G	0.729907	0.0775444	0.103098	3.94413e-12	0.0749081	49.9608	0.0775444
	rs145629139	T	A	1.2984	0.0185784	0.206095	5.66232e-10	0.0602561	39.5619	0.0185784
	rs200107543	A	G	1.67352	0.0516963	0.113611	2.65112e-42	0.259552	216.28	0.0516963
	rs2477172	A	G	-0.351155	0.483845	0.0564782	9.30799e-10	0.0587809	38.5328	0.483845
	rs78750145	C	A	1.69684	0.0113086	0.261722	1.83843e-10	0.0635883	41.8982	0.0113086
NRP1	rs2474714	G	A	-0.437336	0.452342	0.0554922	1.47443e-14	0.0911903	61.91	0.452342
	rs4846913	A	C	0.306662	0.553312	0.054468	2.73624e-08	0.0487144	31.596	0.446688
NT5E	rs10944174	G	A	0.417995	0.392569	0.0558316	2.44995e-13	0.083032	55.8697	0.392569
	rs4304137	T	G	-0.450936	0.57916	0.053998	4.4674e-16	0.101256	69.5135	0.42084
	rs4707234	C	T	0.412922	0.396607	0.0551711	2.48998e-13	0.0829848	55.8351	0.396607
	rs6902904	T	C	-0.884971	0.0436187	0.135093	1.20734e-10	0.0648323	42.7747	0.0436187
NUCB2	rs214094	G	A	-0.693951	0.558966	0.0505203	1.17856e-37	0.233607	188.07	0.441034
	rs76453465	T	G	-0.422169	0.263328	0.0625471	3.42346e-11	0.0685529	45.4101	0.263328
OBP2B	rs11244032	G	C	0.497902	0.400646	0.055825	5.30912e-18	0.113876	79.2912	0.400646
	rs11789393	G	A	0.845706	0.741519	0.0532563	7.28624e-48	0.289463	251.357	0.258481
	rs1179011	G	A	-0.311376	0.42811	0.0554097	2.9011e-08	0.0485399	31.477	0.42811
	rs4962113	C	T	0.324625	0.44588	0.0551415	6.45412e-09	0.053022	34.5463	0.44588
	rs623361	A	G	-0.337733	0.355412	0.0574504	6.77395e-09	0.0528781	34.4473	0.355412
	rs671050	C	T	-0.371428	0.705977	0.0612369	2.29505e-09	0.0560994	36.6705	0.294023
OGN	rs10992485	G	A	-0.500825	0.141357	0.0787438	3.92546e-10	0.0613417	40.3212	0.141357
	rs11787600	A	G	0.369742	0.358643	0.0562681	1.06326e-10	0.0652075	43.0395	0.358643
	rs184561323	A	T	-0.864181	0.0484653	0.122021	3.87983e-12	0.0749569	49.9959	0.0484653
	rs2274966	A	C	0.635373	0.277868	0.0577674	8.09283e-26	0.163484	120.583	0.277868
OLFM4	rs17552047	A	G	-0.866427	0.300485	0.0506874	6.4548e-54	0.320668	291.245	0.300485
	rs1891948	A	G	-0.372542	0.393376	0.0558019	5.474e-11	0.0671684	44.427	0.393376
	rs41423344	C	T	-0.43506	0.224556	0.0652808	5.89705e-11	0.0669487	44.2713	0.224556
	rs4884317	A	G	0.443408	0.239095	0.0634471	7.22145e-12	0.0731325	48.6831	0.239095
	rs7982351	G	C	0.323429	0.441842	0.0557331	1.04086e-08	0.0515981	33.568	0.441842
PAM	rs10038686	A	G	0.317772	0.384491	0.0563371	2.58349e-08	0.048886	31.713	0.384491
	rs11242483	T	C	-0.401128	0.326333	0.0579853	1.1509e-11	0.0717627	47.7007	0.326333
	rs34596924	C	A	0.553391	0.121163	0.0864367	3.03329e-10	0.0621056	40.8566	0.121163
	rs36046591	G	A	-1.06662	0.0549273	0.114909	2.78174e-19	0.122186	85.8827	0.0549273
	rs74113633	T	C	0.579681	0.0783522	0.104201	3.95306e-08	0.0476163	30.8481	0.0783522
PAMR1	rs12576927	A	G	-0.510358	0.172052	0.0709052	1.78499e-12	0.0772317	51.6402	0.172052
	rs61736408	C	T	-0.499513	0.127625	0.0822404	2.18477e-09	0.056246	36.772	0.127625
PCSK9	rs11591147	T	G	-1.32974	0.0387722	0.136994	7.9723e-21	0.132102	93.9128	0.0387722
	rs140942181	A	G	-0.88409	0.0355412	0.14861	4.51997e-09	0.0540828	35.277	0.0355412
	rs6663252	C	T	-0.381069	0.245557	0.0629187	2.41821e-09	0.0559442	36.563	0.245557
PDCD1LG2	rs1598236	C	T	0.490174	0.882876	0.0887815	4.96679e-08	0.046934	30.3844	0.117124
	rs2381282	C	T	0.604438	0.428918	0.0535366	5.30807e-27	0.170762	127.056	0.428918
	rs34211178	A	G	-0.544622	0.457189	0.0525819	2.74949e-23	0.147711	106.933	0.457189
	rs7854773	A	C	0.333904	0.41357	0.0579924	1.34485e-08	0.0508338	33.0442	0.41357
	rs911761	C	T	-0.40546	0.319871	0.0610536	6.83965e-11	0.0665108	43.961	0.319871
PDGFRB	rs11740355	G	T	0.564247	0.151858	0.073562	6.71233e-14	0.0867976	58.6443	0.151858
	rs2342256	T	G	-0.83735	0.169628	0.0708151	3.19505e-29	0.184257	139.366	0.169628
	rs3756309	C	T	-0.469095	0.214055	0.0671854	7.53972e-12	0.0730059	48.5922	0.214055
	rs3816018	T	C	1.14545	0.594507	0.0356162	5.12254e-134	0.625603	1030.98	0.405493
	rs6865659	G	A	-0.38086	0.22294	0.0649282	7.28852e-09	0.0526598	34.2972	0.22294
	rs6887526	C	T	-0.339789	0.394184	0.0550375	1.20896e-09	0.0580042	37.9923	0.394184
	rs6894617	T	C	-0.462692	0.212439	0.0656044	4.72106e-12	0.0743806	49.5807	0.212439
	rs73796324	A	G	-1.00761	0.0274637	0.16639	2.42992e-09	0.0559299	36.5532	0.0274637
PEPD	rs13343443	C	T	-0.541146	0.138126	0.0788056	1.60462e-11	0.0707849	47.0012	0.138126
	rs34962132	A	G	-0.430073	0.149435	0.0767543	3.17267e-08	0.0482726	31.2949	0.149435
PGLYRP2	rs10406001	C	T	0.454888	0.77706	0.0678078	4.45453e-11	0.0677765	44.8584	0.22294
	rs112286017	G	A	-0.944323	0.0444265	0.130597	1.42678e-12	0.0778875	52.1158	0.0444265
	rs12984478	G	A	-0.541819	0.508078	0.053096	1.06691e-22	0.144002	103.796	0.491922
	rs17452759	C	T	-0.377187	0.24475	0.0646987	8.94535e-09	0.0520496	33.8779	0.24475
	rs183436210	G	C	-0.915388	0.0452342	0.135269	3.05823e-11	0.0688853	45.6466	0.0452342
	rs201355569	CAA	C	-0.733219	0.052504	0.12782	1.51633e-08	0.050476	32.7993	0.052504
	rs4808311	T	A	-0.485628	0.746365	0.0608998	7.46367e-15	0.0931573	63.3826	0.253635
	rs919791	A	G	-1.15878	0.210824	0.0502494	2.46338e-85	0.462109	530.072	0.210824
PI16	rs2878762	C	T	0.34615	0.28433	0.06175	3.13e-08	0.0483124	31.322	0.28433
	rs62406524	C	G	-0.546691	0.1042	0.0918972	4.52e-09	0.0540807	35.2756	0.1042
PKLR	rs113312468	C	T	-0.577783	0.082391	0.0977337	5.6023e-09	0.0534437	34.8366	0.082391
	rs91294	C	A	0.398311	0.172859	0.0715883	3.93514e-08	0.0476295	30.8571	0.172859
PLA2G2A	rs10799598	C	G	0.630955	0.29483	0.0553698	1.96426e-27	0.173402	129.433	0.29483
	rs11573156	C	G	0.872808	0.286753	0.0512318	1.25362e-53	0.319212	289.303	0.286753
	rs182776958	T	C	0.653139	0.0573506	0.112618	1.06208e-08	0.0515377	33.5266	0.0573506
	rs60068166	TG	T	0.466308	0.536349	0.0546602	1.12272e-16	0.105205	72.5434	0.463651
	rs6683970	A	G	0.334628	0.421648	0.0572111	8.02471e-09	0.0523734	34.1003	0.421648
	rs719683	C	A	0.388124	0.282714	0.0607931	3.38602e-10	0.0617798	40.6281	0.282714
	rs72658579	C	T	0.42576	0.242326	0.0630363	3.32387e-11	0.0686397	45.4719	0.242326
PLA2G15	rs113166554	A	G	-0.85897	0.0347334	0.150444	1.76135e-08	0.0500295	32.4938	0.0347334
	rs74680231	T	C	0.906323	0.0468498	0.127936	3.82818e-12	0.0749953	50.0236	0.0468498
	rs7672	G	C	-0.342634	0.685784	0.0606797	2.49849e-08	0.0489858	31.7811	0.314216
	rs975431	C	T	-0.410646	0.172859	0.0731476	2.99162e-08	0.0484481	31.4145	0.172859
PNLIPRP2	rs11197685	A	T	-0.423871	0.804523	0.0702832	2.80958e-09	0.0554979	36.2542	0.195477
	rs11197747	C	T	-0.654872	0.133279	0.0776093	2.29718e-16	0.10316	70.9708	0.133279
	rs17735613	G	A	0.504225	0.138934	0.0764002	8.87655e-11	0.065741	43.4164	0.138934
	rs2286779	C	G	1.06394	0.610662	0.0401187	5.22068e-104	0.531876	701.028	0.389338
	rs2915751	C	T	-0.930121	0.0387722	0.145631	3.33435e-10	0.061825	40.6598	0.0387722
PON1	rs10953147	G	A	0.44191	0.542003	0.0538152	1.28082e-15	0.0982338	67.2128	0.457997
	rs17883513	G	A	1.01937	0.046042	0.120534	1.9846e-16	0.103578	71.2917	0.046042
	rs373900145	TTA	T	-0.464671	0.655089	0.0548139	1.70002e-16	0.10402	71.6315	0.344911
	rs3917486	A	G	0.612271	0.0783522	0.10267	4.15788e-09	0.0543311	35.4482	0.0783522
	rs62466607	C	T	0.7063	0.114701	0.0854565	8.56873e-16	0.0993883	68.0899	0.114701
	rs662	C	T	0.689612	0.285945	0.0542526	4.81428e-33	0.206993	161.051	0.285945
	rs705379	A	G	-0.747149	0.373183	0.0505693	1.6285e-42	0.260713	217.588	0.373183
	rs7871644	T	C	0.339585	0.289176	0.0609044	3.68969e-08	0.0478219	30.988	0.289176
	rs854549	A	C	-0.594303	0.281099	0.0588102	2.54749e-22	0.141613	101.79	0.281099
PON2	rs17876082	A	G	0.57423	0.164782	0.0711742	3.73961e-15	0.0951507	64.8815	0.164782
	rs183906992	C	T	-0.768455	0.0533118	0.114677	4.67208e-11	0.0676362	44.7588	0.0533118
	rs43038	A	G	-0.739895	0.907916	0.0960457	5.29713e-14	0.087485	59.1533	0.092084
	rs6961773	G	T	-0.786199	0.431341	0.0486347	2.84594e-49	0.296847	260.476	0.431341
	rs854537	G	A	0.34366	0.638934	0.0566695	2.31071e-09	0.0560795	36.6567	0.361066
PPIB		A	G	-0.378877	0.731826	0.0644952	6.93798e-09	0.0528068	34.3982	0.268174
	rs757081	G	C	-0.592374	0.31664	0.0570614	2.22504e-23	0.148289	107.424	0.31664
	rs76453465	T	G	-0.430338	0.263328	0.0624568	1.37845e-11	0.0712322	47.3211	0.263328
PRKCQ	rs268677	T	C	0.573801	0.0945073	0.0959012	3.70828e-09	0.0546722	35.6836	0.0945073
	rs7639459	A	G	-0.484395	0.120355	0.0865702	3.31234e-08	0.0481441	31.2074	0.120355
PROK1	rs12116681	T	C	0.558246	0.102585	0.0866468	2.36354e-10	0.0628445	41.3753	0.102585
	rs1857513	A	G	0.849621	0.159935	0.0706021	4.13547e-30	0.189595	144.348	0.159935
	rs4839343	C	G	0.373604	0.515347	0.0538356	9.9658e-12	0.0721862	48.0041	0.484653
PRR4	rs1063193	T	C	-0.910472	0.596123	0.0451365	7.00863e-70	0.396622	405.576	0.403877
	rs12310768	A	T	0.884405	0.0581583	0.112738	1.91797e-14	0.090429	61.3418	0.0581583
	rs12369692	C	T	-0.495157	0.105816	0.0864206	1.5745e-08	0.0503637	32.7224	0.105816
	rs1839859	A	G	0.325804	0.609855	0.055856	8.79322e-09	0.0521008	33.9131	0.390145
PRSS53	rs11150606	C	T	0.864141	0.0702746	0.107234	4.01101e-15	0.0949483	64.729	0.0702746
	rs11645653	C	T	-0.448158	0.176898	0.0704062	3.80435e-10	0.0614348	40.3864	0.176898
	rs62057184	T	C	-0.567374	0.133279	0.0798864	3.39335e-12	0.0753495	50.2791	0.133279
	rs7196726	A	G	0.716119	0.421648	0.0507583	2.23713e-39	0.24332	198.404	0.421648
PRTN3	rs3786991	A	G	0.592512	0.758481	0.0626822	6.77301e-20	0.126141	89.0636	0.241519
	rs62132278	T	C	0.47453	0.245557	0.0613192	4.12036e-14	0.0882138	59.6938	0.245557
	rs80278808	A	T	-1.12746	0.0193861	0.203314	4.35308e-08	0.0473282	30.6522	0.0193861
PSCA	rs2717558	T	A	-0.313015	0.449919	0.056201	3.81546e-08	0.0477217	30.9198	0.449919
	rs2976397	T	G	1.16148	0.49273	0.0324789	1.55858e-152	0.673842	1274.72	0.49273
	rs372042	C	G	0.412437	0.192246	0.0694219	4.73495e-09	0.0539446	35.1817	0.192246
	rs55783251	A	G	-0.67474	0.082391	0.101195	5.77586e-11	0.0670102	44.3149	0.082391
	rs60296871	C	T	0.606998	0.0831987	0.0970989	7.59682e-10	0.0593838	38.953	0.0831987
	rs72690918	CCCG	C	0.726369	0.0573506	0.120753	3.07661e-09	0.0552275	36.0673	0.0573506
	rs75914363	T	C	0.726369	0.0573506	0.120753	3.07661e-09	0.0552275	36.0673	0.0573506
PSG1	rs10407766	T	G	0.387686	0.328756	0.0594029	1.40654e-10	0.0643804	42.456	0.328756
	rs12986075	A	G	-0.73462	0.189822	0.067622	2.81941e-25	0.160129	117.637	0.189822
	rs34801664	T	C	-0.458688	0.155089	0.0783655	7.83547e-09	0.0524444	34.1491	0.155089
	rs415468	G	C	0.317675	0.397415	0.0570435	3.82747e-08	0.0477124	30.9135	0.397415
	rs6509045	T	C	-0.418867	0.739095	0.0646216	1.85577e-10	0.0635603	41.8785	0.260905
PTPRB	rs10506598	C	T	-0.458354	0.283522	0.0600125	8.47026e-14	0.0861224	58.1451	0.283522
	rs1867005	G	A	0.51234	0.26979	0.0598553	8.99537e-17	0.105837	73.0308	0.26979
	rs8176747	G	C	0.63285	0.11874	0.0799793	1.17093e-14	0.0918566	62.4081	0.11874
PTPRC	rs12723143	GTCTA	G	-1.03095	0.046042	0.13275	3.38544e-14	0.0887844	60.1175	0.046042
	rs182235323	TATAG	T	-1.27551	0.0363489	0.146133	2.40822e-17	0.10959	75.9391	0.0363489
	rs191645445	G	A	-0.82244	0.0638126	0.115889	3.52027e-12	0.0752422	50.2017	0.0638126
	rs72738102	A	G	-1.30579	0.0347334	0.149188	1.98925e-17	0.110132	76.3613	0.0347334
PVR	rs10419829	T	G	-0.797801	0.231018	0.0589996	1.12172e-36	0.228034	182.258	0.231018
	rs1661203	C	G	-0.646425	0.0759289	0.10361	8.18068e-10	0.0591638	38.7996	0.0759289
	rs203717	T	C	0.60204	0.199515	0.0642274	1.30758e-19	0.124301	87.5799	0.199515
PZP	rs1035848	G	T	0.431938	0.323102	0.0603871	2.41709e-12	0.0763439	50.9975	0.323102
	rs2277413	G	A	-0.415894	0.257674	0.0652522	3.61541e-10	0.0615856	40.492	0.257674
QPCT	rs10865115	G	T	0.345443	0.711632	0.061851	3.50512e-08	0.0479752	31.0924	0.288368
	rs11124580	ATCTC	A	-1.03155	0.101777	0.084771	1.09784e-30	0.19304	147.598	0.101777
	rs112168902	A	G	-0.666169	0.106624	0.0873724	9.29767e-14	0.0858512	57.9448	0.106624
	rs113029984	G	T	-0.485128	0.11874	0.0841708	1.30104e-08	0.0509326	33.1119	0.11874
	rs12468307	G	T	-1.44162	0.0775444	0.0886925	1.03345e-49	0.299137	263.343	0.0775444
	rs13402303	A	G	-0.698982	0.110662	0.0843277	7.15518e-16	0.0999054	68.4835	0.110662
	rs13429526	G	C	-0.725092	0.103393	0.0892528	2.46585e-15	0.0963501	65.7865	0.103393
	rs17498534	A	G	0.380611	0.201131	0.0685632	4.21661e-08	0.0474231	30.7167	0.201131
	rs2372706	C	T	1.25184	0.973344	0.166066	1.70841e-13	0.0840818	56.641	0.026656
	rs34570713	T	C	-1.07922	0.0306947	0.157133	1.59107e-11	0.0708107	47.0197	0.0306947
	rs3770757	C	T	-0.470031	0.192246	0.0688261	2.04834e-11	0.0700661	46.488	0.192246
	rs4670696	C	A	-1.45874	0.0484653	0.117293	7.63289e-32	0.199919	154.172	0.0484653
	rs77378317	C	A	-0.769542	0.131664	0.0786591	4.14136e-21	0.133917	95.4028	0.131664
REG1B	rs11126696	G	A	0.379396	0.602585	0.0568467	5.54843e-11	0.0671284	44.3986	0.397415
	rs62640882	T	C	-0.603967	0.0702746	0.108644	4.03855e-08	0.0475517	30.8042	0.0702746
REG3G	rs10209825	T	C	-0.371155	0.599354	0.0561479	8.30638e-11	0.065937	43.555	0.400646
	rs13025793	T	C	-0.608369	0.102585	0.0900556	3.29676e-11	0.0686639	45.4891	0.102585
	rs369967	G	A	0.512984	0.295638	0.0596046	6.25367e-17	0.106874	73.8317	0.295638
	rs395243	T	C	0.383045	0.810178	0.0687289	3.73902e-08	0.0477822	30.961	0.189822
RELT	rs682903	T	C	0.367168	0.752827	0.0647848	2.22546e-08	0.0493312	32.0168	0.247173
	rs876480	G	A	0.526526	0.301292	0.0590637	5.50092e-18	0.113776	79.2123	0.301292
RNASE3	rs117555265	C	T	-1.66262	0.0298869	0.155878	1.71375e-24	0.155257	113.399	0.0298869
	rs199935670	TC	T	-1.43226	0.0290792	0.16187	9.33423e-18	0.112279	78.0379	0.0290792
	rs2771312	A	G	-0.558455	0.216478	0.0667194	3.85861e-16	0.101675	69.834	0.216478
	rs74036537	G	A	-0.780129	0.0452342	0.133891	9.1137e-09	0.0519937	33.8396	0.0452342
RNASE4	rs1888562	T	C	-0.442581	0.488691	0.0551873	5.34511e-15	0.094121	64.1065	0.488691
	rs4659933	G	A	-0.3206	0.495153	0.0567125	2.41057e-08	0.0490927	31.854	0.495153
RNASE10	rs11849038	G	A	0.606293	0.812601	0.0685563	9.67356e-18	0.112178	77.9588	0.187399
	rs12431933	T	G	-0.914347	0.218901	0.0553885	5.64641e-51	0.305673	271.63	0.218901
	rs139540178	C	T	1.49578	0.0581583	0.103696	7.39285e-41	0.251576	207.399	0.0581583
	rs143899931	G	A	0.535126	0.152666	0.0752785	3.25202e-12	0.0754742	50.3692	0.152666
	rs1756361	C	T	-0.459798	0.455574	0.0537184	9.01166e-17	0.105832	73.0268	0.455574
	rs187945540	T	G	0.96398	0.0274637	0.161869	4.35944e-09	0.0541903	35.3511	0.0274637
	rs56197531	G	A	0.553724	0.295638	0.057206	1.00296e-20	0.131462	93.3895	0.295638
	rs9630410	G	C	0.530513	0.25525	0.060856	2.623e-17	0.109346	75.7495	0.25525
ROR1	rs2762835	A	G	-0.360804	0.265751	0.062368	1.15283e-08	0.0512933	33.359	0.265751
	rs6686041	C	T	-0.500632	0.319063	0.0585701	9.87844e-17	0.10557	72.8249	0.319063
SAA4	rs2460821	C	A	0.433102	0.235864	0.0651257	6.45274e-11	0.0666829	44.0829	0.235864
	rs2468789	G	T	-1.33824	0.974152	0.173461	4.88324e-14	0.0877206	59.3279	0.025848
SCGB3A1	rs17783405	C	A	0.427297	0.168013	0.0721224	5.20458e-09	0.0536629	34.9876	0.168013
	rs468000	C	T	0.319882	0.61874	0.0569065	2.8745e-08	0.0485672	31.4956	0.38126
SDC1	rs112821861	G	T	0.946333	0.0298869	0.160506	6.14e-09	0.0531723	34.6497	0.0298869
	rs62093482	T	C	0.937062	0.0266559	0.169395	4.69e-08	0.0471074	30.5021	0.0266559
SELPLG	rs11114013	T	G	-1.92986	0.0298869	0.150804	2.00984e-33	0.209215	163.238	0.0298869
	rs1420663	G	A	0.958278	0.94588	0.117212	1.67786e-15	0.0974576	66.6244	0.05412
	rs142210578	T	C	-0.607961	0.0751212	0.108428	3.1067e-08	0.048335	31.3374	0.0751212
	rs191735011	A	G	-1.01999	0.0242326	0.182715	3.55661e-08	0.0479315	31.0626	0.0242326
	rs80005935	A	T	-0.611661	0.0815832	0.0999273	1.65347e-09	0.0570742	37.3463	0.0815832
SEMA3G	rs10230532	G	C	0.447908	0.125202	0.080192	3.49794e-08	0.0479811	31.0964	0.125202
	rs12210988	A	G	0.517535	0.23021	0.0669234	4.28412e-14	0.0881008	59.6098	0.23021
	rs7528419	G	A	-0.484535	0.210016	0.0678636	2.63761e-12	0.076088	50.8126	0.210016
	rs9380535	C	T	0.473592	0.534733	0.0564488	3.32416e-16	0.102102	70.1607	0.465267
SEMA7A	rs2461139	G	T	0.314652	0.378029	0.0563457	3.51977e-08	0.0479626	31.0838	0.378029
	rs2477642	C	T	0.340783	0.541195	0.0548851	9.79497e-10	0.0586296	38.4274	0.458805
	rs78705678	G	A	0.353183	0.393376	0.0576613	1.61406e-09	0.0571458	37.396	0.393376
SERPINA4	rs17091005	C	T	0.413992	0.21567	0.0695303	4.38994e-09	0.0541699	35.337	0.21567
	rs5511	T	A	0.45959	0.278675	0.0581665	1.27222e-14	0.0916165	62.2286	0.278675
	rs7158855	G	A	-0.410987	0.205977	0.0673835	1.88126e-09	0.0566908	37.0803	0.205977
	rs7492591	T	G	-0.452679	0.124394	0.0814581	4.08185e-08	0.0475201	30.7827	0.124394
SERPINA9	rs11845116	G	T	-0.485584	0.401454	0.0547777	8.19133e-18	0.112649	78.3278	0.401454
	rs11850199	A	C	-0.451186	0.194669	0.0696619	1.91477e-10	0.0634677	41.8134	0.194669
	rs45438596	A	G	-0.727791	0.0508885	0.127394	1.72877e-08	0.0500852	32.5319	0.0508885
SERPINA12	rs112845406	T	C	0.825493	0.049273	0.128308	2.49997e-10	0.0626783	41.2585	0.049273
	rs17091005	C	T	0.783482	0.21567	0.0641667	7.28496e-31	0.194101	148.605	0.21567
	rs9671457	T	C	-0.388884	0.259289	0.0640122	2.16763e-09	0.0562694	36.7883	0.259289
SERPINB8	rs112852871	G	A	-0.520452	0.0936995	0.0938531	4.35316e-08	0.0473279	30.652	0.0936995
	rs11537989	A	G	-0.376641	0.374798	0.0555254	2.75788e-11	0.0691898	45.8634	0.374798
	rs3826616	G	A	-0.711946	0.493538	0.0508423	6.90797e-39	0.24057	195.451	0.493538
	rs7241187	C	T	0.37474	0.30937	0.0583046	2.60082e-10	0.0625614	41.1765	0.30937
SERPIND1	rs217184	C	T	0.509933	0.219709	0.0661868	5.26446e-14	0.0875032	59.1668	0.219709
	rs34042070	G	C	-0.408594	0.202746	0.0704623	1.06712e-08	0.0515236	33.517	0.202746
	rs4841987	T	C	0.320018	0.595315	0.0575863	4.08205e-08	0.0475199	30.7826	0.404685
SERPINI1	rs1492027	G	A	0.483902	0.243942	0.0641621	1.66511e-13	0.0841566	56.696	0.243942
	rs9842429	A	G	-0.417346	0.314216	0.056245	3.89298e-13	0.0816821	54.8806	0.314216
SERPINI2	rs2301615	T	C	0.37285	0.293215	0.0597083	7.91457e-10	0.0592621	38.8681	0.293215
	rs28446901	G	C	0.481683	0.211632	0.067477	2.66178e-12	0.0760613	50.7932	0.211632
	rs62576045	A	G	0.342216	0.376414	0.0569946	3.27991e-09	0.0550373	35.9358	0.376414
	rs6597602	A	C	0.318358	0.364297	0.057507	4.58175e-08	0.0471751	30.5481	0.364297
	rs7027827	A	G	0.369529	0.252827	0.064763	1.79783e-08	0.0499679	32.4517	0.252827
	rs8176749	T	C	1.05911	0.119548	0.0721244	4.3743e-42	0.258358	214.938	0.119548
SFTPD	rs115959678	C	T	0.682335	0.0646204	0.113299	2.95202e-09	0.0553507	36.1524	0.0646204
	rs116942435	GT	G	-0.519308	0.226171	0.067344	5.01377e-14	0.0876447	59.2716	0.226171
	rs12262739	T	C	0.923524	0.122779	0.080752	1.32762e-27	0.174441	130.372	0.122779
	rs2343303	A	C	-0.729114	0.101777	0.0888442	1.32944e-15	0.0981268	67.1316	0.101777
	rs2753743	T	G	-0.887332	0.0840065	0.097693	1.41896e-18	0.117603	82.2318	0.0840065
	rs35117401	T	A	-0.977884	0.0250404	0.174027	2.90709e-08	0.0485338	31.4728	0.0250404
	rs721917	G	A	-0.686424	0.455574	0.0494365	2.43068e-38	0.23749	192.169	0.455574
SGSH	rs4889991	A	G	0.511847	0.813409	0.0715041	2.32963e-12	0.0764517	51.0755	0.186591
	rs6565646	C	T	0.858768	0.648627	0.0491424	7.47738e-56	0.330361	304.392	0.351373
	rs8064518	A	C	-0.452601	0.734249	0.0636895	3.30116e-12	0.0754301	50.3373	0.265751
	rs8065364	C	T	0.436446	0.305331	0.0611694	2.72388e-12	0.0759936	50.7443	0.305331
	rs8079641	A	G	-0.693376	0.0848142	0.0986823	5.62652e-12	0.0738656	49.21	0.0848142
	rs9897199	A	G	0.47554	0.200323	0.0679944	6.97874e-12	0.0732331	48.7554	0.200323
SIGLEC5	rs113349196	G	A	-1.12675	0.15832	0.0660489	9.60928e-54	0.319796	290.08	0.15832
	rs1457094	T	C	-0.673912	0.0638126	0.117433	1.49655e-08	0.0505154	32.8262	0.0638126
	rs4284742	G	A	-0.422977	0.703554	0.0597441	3.94207e-12	0.0749095	49.9618	0.296446
	rs4802844	G	C	0.364306	0.264943	0.0617944	6.1539e-09	0.0531641	34.6441	0.264943
	rs61736483	A	G	-1.1365	0.0298869	0.158493	2.14386e-12	0.076696	51.2523	0.0298869
	rs7252616	G	A	-0.526381	0.247173	0.0636065	7.91203e-16	0.0996171	68.264	0.247173
	rs7260152	C	T	-0.413392	0.680129	0.0599457	1.3259e-11	0.0713463	47.4026	0.319871
	rs75253143	A	G	-0.582275	0.0993538	0.0931268	7.5438e-10	0.0594045	38.9674	0.0993538
SIGLEC6	rs35931837	T	C	0.468035	0.172052	0.0749306	7.83351e-10	0.0592928	38.8895	0.172052
	rs62617068	A	C	-1.85605	0.0088853	0.295087	6.02059e-10	0.0600734	39.4343	0.0088853
SIGLEC8	rs3752126	C	G	0.610139	0.930533	0.106338	1.50433e-08	0.0504993	32.8152	0.069467
	rs6509535	C	A	0.322261	0.443457	0.0560874	1.43891e-08	0.0506324	32.9063	0.443457
	rs6509539	T	C	-0.79068	0.105008	0.0861459	6.52221e-19	0.119792	83.9705	0.105008
	rs74575505	G	A	0.922225	0.15105	0.073232	1.58599e-32	0.203949	158.076	0.15105
SIGLEC9	rs11927405	T	C	-0.655302	0.45315	0.0506921	5.33871e-34	0.212578	166.57	0.45315
	rs2673908	G	T	-0.711497	0.605816	0.052093	2.68232e-37	0.231578	185.944	0.394184
	rs273693	A	G	-0.306474	0.572698	0.0548343	3.4289e-08	0.0480408	31.137	0.427302
SIGLEC10	rs148783636	C	T	-1.38023	0.0169628	0.215081	2.76634e-10	0.0623786	41.0481	0.0169628
	rs60595035	C	A	-0.447245	0.163166	0.0775171	1.25776e-08	0.0510336	33.1811	0.163166
SIRPA	rs1884565	G	A	-0.47715	0.448304	0.0533493	4.34956e-18	0.11444	79.7346	0.448304
	rs200888	T	G	-0.410461	0.358643	0.0550029	2.89991e-13	0.0825408	55.5095	0.358643
	rs2577669	C	T	-0.46156	0.275444	0.0608729	1.25233e-13	0.0849857	57.3064	0.275444
	rs4814687	G	A	0.70021	0.0589661	0.119519	7.59922e-09	0.0525357	34.2119	0.0589661
	rs6045331	G	C	-1.18288	0.371567	0.034735	7.87044e-144	0.651994	1155.96	0.371567
	rs6045464	C	T	0.572332	0.213247	0.0645009	7.64839e-18	0.112843	78.48	0.213247
	rs6080974	A	G	-0.689823	0.0710824	0.105924	1.53461e-10	0.0641231	42.2748	0.0710824
	rs6111988	T	C	-0.493481	0.142165	0.0786994	6.76987e-10	0.0597258	39.1916	0.142165
SIRPB1	rs12480515	T	C	0.663817	0.226979	0.0613713	4.34995e-25	0.158961	116.617	0.226979
	rs13037971	C	T	0.380771	0.510501	0.0556245	1.84499e-11	0.0703741	46.7079	0.489499
	rs139950965	T	C	-0.725612	0.0597738	0.114964	5.27656e-10	0.0604654	39.7082	0.0597738
	rs1555563	A	G	0.395885	0.679321	0.0599241	8.51114e-11	0.0658649	43.504	0.320679
	rs202529	C	T	0.338877	0.661551	0.0591858	1.60978e-08	0.0502975	32.6771	0.338449
	rs2256258	T	C	0.427693	0.412763	0.0556366	5.95095e-14	0.0871472	58.903	0.412763
	rs35442028	G	A	-0.904312	0.193053	0.0630831	1.94709e-40	0.249241	204.835	0.193053
	rs76106341	A	G	0.449147	0.142165	0.0780535	1.37063e-08	0.0507773	33.0055	0.142165
SLAMF7	rs11581248	T	C	-0.999166	0.102585	0.0833238	6.27689e-30	0.188508	143.328	0.102585
	rs12721035	T	C	0.822042	0.049273	0.128344	2.9829e-10	0.0621552	40.8913	0.049273
	rs144375985	C	T	-1.32373	0.0323102	0.154653	9.01653e-17	0.105831	73.0259	0.0323102
	rs4656977	G	A	-0.407237	0.281099	0.0618731	9.93999e-11	0.0654068	43.1803	0.281099
	rs4656981	CG	C	1.91901	0.0169628	0.208276	4.88177e-19	0.120606	84.6195	0.0169628
	rs522112	A	C	0.534082	0.711632	0.0583227	7.74316e-19	0.119309	83.5863	0.288368
	rs553347	A	C	0.383581	0.304523	0.0599301	3.067e-10	0.062073	40.8337	0.304523
	rs6685774	C	A	-0.39531	0.78433	0.0652671	2.41412e-09	0.0559489	36.5663	0.21567
	rs78252885	C	T	1.37237	0.0226171	0.185463	4.48503e-13	0.0812691	54.5786	0.0226171
SLAMF8	rs12751760	T	C	-0.772151	0.0411955	0.136901	2.58835e-08	0.0488805	31.7092	0.0411955
	rs34687326	A	G	-1.27868	0.134895	0.0634569	9.07424e-70	0.39612	404.725	0.134895
	rs77191968	T	C	-0.696518	0.0549273	0.117569	5.21347e-09	0.0536582	34.9843	0.0549273
SMOC2	rs56296467	C	T	-0.418583	0.304523	0.0600469	8.11528e-12	0.0727896	48.4369	0.304523
	rs58140569	G	A	0.3323	0.3958	0.0572002	1.00471e-08	0.0517034	33.6403	0.3958
SMPD1	rs1050239	A	G	-0.50325	0.23021	0.0640597	1.76882e-14	0.0906634	61.5166	0.23021
	rs1558156	T	A	-0.354042	0.286753	0.0619952	1.74915e-08	0.0500499	32.5078	0.286753
	rs2559851	A	C	0.455328	0.588045	0.0558436	1.97717e-15	0.0969853	66.2669	0.411955
SMPDL3A	rs13192569	A	G	-0.982045	0.184976	0.0617357	5.34736e-48	0.290171	252.223	0.184976
	rs17733138	T	C	-0.543192	0.0864297	0.0963776	2.64796e-08	0.0488124	31.6628	0.0864297
	rs2559851	A	C	0.497162	0.588045	0.0552623	2.85293e-18	0.115633	80.6738	0.411955
	rs59380037	A	T	0.483377	0.282714	0.0596763	2.94865e-15	0.0958352	65.3977	0.282714
SNAP25	rs182824418	T	G	1.04632	0.0323102	0.153706	2.36099e-11	0.0696473	46.1894	0.0323102
	rs429358	C	T	1.04827	0.155897	0.0684494	4.17022e-45	0.27478	233.777	0.155897
SOD3	rs17073535	G	C	0.513056	0.109047	0.0891466	1.36413e-08	0.0507915	33.0152	0.109047
	rs2855262	C	T	-0.351137	0.675283	0.0573528	1.64047e-09	0.0570979	37.3627	0.324717
SPARCL1	rs10213468	C	T	-0.341447	0.682553	0.0603299	2.32434e-08	0.0492016	31.9283	0.317447
	rs1049544	C	G	0.809366	0.38853	0.0482628	2.75406e-52	0.3124	280.323	0.38853
	rs76460348	T	C	-0.467261	0.140549	0.0786495	4.73392e-09	0.0539452	35.1821	0.140549
	rs7687205	G	A	-0.419932	0.382876	0.055135	9.84291e-14	0.0856856	57.8226	0.382876
	rs7688960	G	A	0.327157	0.364297	0.0580655	2.67443e-08	0.0487826	31.6425	0.364297
SPINK2	rs56147721	G	T	-0.384134	0.213247	0.0687868	3.51771e-08	0.0479643	31.0849	0.213247
	rs59156171	G	A	1.75445	0.0185784	0.200546	2.05817e-17	0.110036	76.2866	0.0185784
	rs61231637	C	T	0.632968	0.0799677	0.104096	2.09932e-09	0.0563649	36.8545	0.0799677
SPINK4	rs138910658	A	G	1.13055	0.0282714	0.168068	3.96366e-11	0.0681206	45.1029	0.0282714
	rs7044562	C	T	-1.14327	0.874798	0.0708734	4.2058e-49	0.295962	259.373	0.125202
TCN1	rs10896996	A	C	0.41991	0.291599	0.0601485	7.58349e-12	0.0729889	48.58	0.291599
	rs17154321	G	A	0.361142	0.324717	0.0597289	2.56688e-09	0.0557668	36.4403	0.324717
	rs34324219	A	C	-0.931534	0.106624	0.0877906	2.82967e-24	0.153898	112.227	0.106624
	rs77237970	A	G	0.581914	0.085622	0.0973541	3.83857e-09	0.0545693	35.6126	0.085622
TCN2	rs12485165	T	G	-0.917219	0.138126	0.0754895	1.31593e-30	0.192569	147.152	0.138126
	rs5753351	G	A	-0.342707	0.447496	0.0543706	5.55391e-10	0.0603129	39.6016	0.447496
	rs5997692	A	G	0.474376	0.379645	0.0552321	7.17557e-17	0.106482	73.5287	0.379645
TDGF1	rs112230459	G	A	0.491767	0.133279	0.0795381	1.14578e-09	0.0581638	38.1033	0.133279
	rs112257251	A	G	0.44237	0.194669	0.0675456	1.2195e-10	0.0648022	42.7535	0.194669
	rs11574433	A	G	0.354287	0.449111	0.0561203	5.23243e-10	0.0604897	39.7251	0.449111
	rs11713041	C	T	0.81941	0.0896607	0.0949452	5.19105e-17	0.107404	74.2422	0.0896607
	rs13100173	A	G	0.333361	0.411955	0.0564058	5.65922e-09	0.0534136	34.8158	0.411955
	rs13319345	T	C	-0.509722	0.357835	0.0563975	2.03944e-18	0.11658	81.422	0.357835
	rs1388604	A	T	-0.415255	0.250404	0.0625603	6.98736e-11	0.0664477	43.9164	0.250404
	rs139885889	A	G	0.769573	0.0710824	0.10113	1.03229e-13	0.085548	57.721	0.0710824
	rs143928419	A	G	0.59597	0.0912763	0.0940004	4.43779e-10	0.0609782	40.0667	0.0912763
	rs28294	G	C	-0.330793	0.521809	0.054889	2.88151e-09	0.0554228	36.2023	0.478191
	rs6414427	T	C	0.44619	0.810178	0.07286	1.6255e-09	0.0571248	37.3814	0.189822
	rs73075544	G	A	-0.452552	0.163166	0.074067	1.76483e-09	0.0568805	37.2119	0.163166
	rs762787	T	C	0.905146	0.0864297	0.0939979	1.53297e-20	0.130283	92.4263	0.0864297
	rs9110	G	A	0.330107	0.374798	0.0576332	1.59129e-08	0.0503321	32.7008	0.374798
	rs9682509	C	G	1.09903	0.336026	0.0364826	2.67258e-123	0.594498	904.57	0.336026
	rs9849015	C	T	0.373279	0.348142	0.0562939	7.29409e-11	0.066321	43.8267	0.348142
TEK	rs10901252	C	G	0.700813	0.120355	0.0787301	6.10694e-18	0.11348	78.98	0.120355
	rs511619	C	A	-0.969493	0.964459	0.151562	3.13913e-10	0.0620039	40.7853	0.035541
TFPI	rs13426120	T	A	0.429055	0.307754	0.0581006	4.97466e-13	0.0809665	54.3575	0.307754
	rs1912847	T	C	0.438778	0.354604	0.0558619	1.78522e-14	0.0906369	61.4968	0.354604
	rs4315393	G	T	-0.498735	0.152666	0.0772121	2.13422e-10	0.0631466	41.5876	0.152666
THBS2	rs6605524	G	A	-0.346166	0.569467	0.056866	2.02e-09	0.0564836	36.9367	0.430533
	rs73043837	A	G	0.665217	0.131664	0.0789394	2.5e-16	0.102916	70.7837	0.131664
TIE1	rs28446901	G	C	0.414867	0.211632	0.0681926	2.06e-09	0.0564198	36.8925	0.211632
	rs8176749	T	C	0.666507	0.119548	0.0793723	3.14e-16	0.102265	70.2855	0.119548
TIMP4	rs3773364	G	A	0.493359	0.227787	0.0655292	1.82e-13	0.0838906	56.5003	0.227787
	rs454615	C	T	0.588342	0.855412	0.0772804	1.01e-13	0.0856167	57.7717	0.144588
TLR1	rs117921415	G	A	0.839051	0.0363489	0.151165	4.23e-08	0.047412	30.7092	0.0363489
	rs5743614	T	C	0.670578	0.109855	0.0880162	9.68e-14	0.0857344	57.8586	0.109855
TLR3	rs11724833	T	C	0.333296	0.311793	0.0581291	1.53871e-08	0.0504322	32.7693	0.311793
	rs1542370	C	T	0.420623	0.602585	0.054936	7.40269e-14	0.0865134	58.4341	0.397415
	rs2139314	C	G	-0.482378	0.843296	0.0763772	5.14625e-10	0.0605391	39.7596	0.156704
	rs2276922	T	C	0.572347	0.205977	0.0688447	5.93385e-16	0.100442	68.8926	0.205977
	rs28514592	T	G	0.81296	0.243134	0.0568539	2.87608e-40	0.248298	203.804	0.243134
	rs3775291	T	C	-1.10919	0.312601	0.0415581	6.32186e-105	0.535062	710.06	0.312601
	rs4862645	A	C	-0.556556	0.11874	0.0869816	3.10344e-10	0.062038	40.8091	0.11874
	rs6830757	T	C	-0.584105	0.214863	0.0632775	4.24458e-19	0.120999	84.9332	0.214863
	rs78372962	G	A	-0.6869	0.0638126	0.115552	4.64049e-09	0.0540046	35.223	0.0638126
	rs956239	T	C	-0.526183	0.193861	0.0673305	2.38041e-14	0.0898037	60.8758	0.193861
TNFRSF6B	rs142614912	T	G	-0.557177	0.0961228	0.095456	8.59144e-09	0.0521699	33.9605	0.0961228
	rs2777940	G	C	-0.337263	0.268982	0.0610617	4.90796e-08	0.0469695	30.4084	0.268982
	rs6011040	G	A	-0.43424	0.723748	0.0599101	1.26772e-12	0.078233	52.3666	0.276252
TNFRSF10A	rs13274366	C	T	-0.413953	0.556543	0.0559155	4.37767e-13	0.0813396	54.6301	0.443457
	rs13278062	T	G	-0.496705	0.510501	0.0562706	1.10402e-17	0.111803	77.6656	0.489499
TNFRSF10C	rs144758583	A	C	-1.2827	0.0266559	0.171404	2.50576e-13	0.0829665	55.8217	0.0266559
	rs4760	G	A	-1.14529	0.156704	0.0604515	1.94528e-63	0.367034	357.776	0.156704
	rs59975994	C	T	-0.326781	0.441842	0.0558947	8.14541e-09	0.0523286	34.0696	0.441842
	rs7009522	A	G	0.360703	0.777868	0.0645308	3.41891e-08	0.0480495	31.143	0.222132
TNN	rs1014555	T	C	0.403458	0.537964	0.057389	5.48339e-12	0.0739413	49.2645	0.462036
	rs10798331	G	A	-0.561988	0.682553	0.0565961	1.17416e-21	0.137404	98.2824	0.317447
	rs12568941	T	G	-0.480474	0.113086	0.0868923	4.74523e-08	0.0470703	30.477	0.113086
	rs148783362	A	C	0.702665	0.0581583	0.12023	8.2401e-09	0.0522942	34.046	0.0581583
	rs17312292	C	G	0.689638	0.0702746	0.103763	6.61691e-11	0.0666086	44.0303	0.0702746
	rs4650699	T	C	-0.882031	0.585622	0.0465773	2.15989e-63	0.366821	357.449	0.414378
	rs60521447	A	G	0.514805	0.187399	0.0718468	2.22203e-12	0.0765904	51.1759	0.187399
	rs9425748	A	T	0.428031	0.738288	0.0621882	1.44597e-11	0.0710914	47.2203	0.261712
TNXB	rs1077394	T	C	0.361981	0.536349	0.0536672	3.52807e-11	0.0684641	45.347	0.463651
	rs113115761	G	A	-0.502854	0.15832	0.0749892	4.53502e-11	0.0677237	44.8209	0.15832
	rs36229731	C	A	-0.372313	0.222132	0.066928	3.95718e-08	0.0476128	30.8457	0.222132
	rs4151664	T	C	1.43837	0.0210016	0.191939	2.33e-13	0.0831781	55.977	0.0210016
	rs9274531	AT	A	-0.336292	0.397415	0.0560659	3.40049e-09	0.0549299	35.8616	0.397415
	rs9275519	C	G	-0.336292	0.397415	0.0560659	3.40049e-09	0.0549299	35.8616	0.397415
	rs9276826	G	A	-0.499007	0.180129	0.0696224	2.19206e-12	0.0766303	51.2047	0.180129
	rs9332730	C	G	-0.551665	0.11874	0.0848675	1.6546e-10	0.0638998	42.1175	0.11874
TOP1	rs111567922	G	C	0.650852	0.0718901	0.108609	3.5121e-09	0.054834	35.7954	0.0718901
	rs112268616	C	T	-0.795552	0.323102	0.0503035	1.51759e-47	0.287782	249.307	0.323102
	rs11240492	C	G	-0.46963	0.865913	0.0813632	1.24094e-08	0.0510737	33.2086	0.134087
	rs112473128	C	T	-0.742251	0.0767367	0.100892	6.02613e-13	0.0804069	53.9489	0.0767367
	rs145003200	T	C	-0.468468	0.138126	0.0807012	1.03032e-08	0.0516283	33.5888	0.138126
	rs4951030	A	T	-0.362384	0.512116	0.0544891	6.43921e-11	0.066689	44.0873	0.487884
	rs4951254	C	T	0.395452	0.833603	0.0713271	4.38135e-08	0.0473086	30.6389	0.166397
	rs6603928	A	G	0.615546	0.085622	0.100268	1.48643e-09	0.0573902	37.5656	0.085622
	rs7518979	G	A	-0.745253	0.137318	0.0792854	1.05327e-19	0.124906	88.0675	0.137318
	rs823144	A	C	-0.528476	0.78433	0.0667754	1.15758e-14	0.0918894	62.4327	0.21567
	rs9438437	C	T	0.672187	0.0767367	0.105483	3.64205e-10	0.0615643	40.4771	0.0767367
TPSAB1	rs115172853	C	T	-0.749738	0.142973	0.0758026	1.64623e-21	0.13647	97.5091	0.142973
	rs143992901	A	G	0.975611	0.0331179	0.152674	3.26708e-10	0.0618854	40.7022	0.0331179
	rs192679175	A	G	1.37954	0.0234249	0.175187	1.54422e-14	0.0910565	61.8101	0.0234249
	rs200779447	GTTCATTCATTCA	G	-0.914145	0.0323102	0.159384	1.52355e-08	0.0504618	32.7895	0.0323102
	rs34551783	A	G	-0.846637	0.0371567	0.149497	2.27877e-08	0.0492607	31.9686	0.0371567
	rs34777355	T	A	1.27017	0.0290792	0.164049	4.00564e-14	0.0882958	59.7546	0.0290792
	rs35576825	G	C	0.420492	0.323102	0.0595115	4.33071e-12	0.074634	49.7632	0.323102
	rs56323808	G	A	1.12403	0.0290792	0.160731	7.00303e-12	0.073222	48.7474	0.0290792
	rs62416687	G	T	0.661905	0.946688	0.119334	4.32335e-08	0.0473485	30.666	0.053312
	rs8051930	A	T	0.755059	0.621163	0.052292	6.31303e-41	0.251957	207.819	0.378837
TPSD1	rs34777355	T	A	0.95787	0.0290792	0.16745	1.66e-08	0.0502089	32.6165	0.0290792
	rs753357	T	G	0.419509	0.33441	0.0588459	2.84e-12	0.0758736	50.6576	0.33441
TYRO3	rs2278966	C	G	0.376498	0.371567	0.0580469	1.80734e-10	0.0636385	41.9336	0.371567
	rs4924549	T	C	0.524793	0.0912763	0.092867	2.43828e-08	0.0490587	31.8308	0.0912763
	rs8025212	G	A	-0.592133	0.363489	0.0549715	6.55306e-25	0.157855	115.653	0.363489
ULBP2	rs12527800	A	G	0.854108	0.0387722	0.146383	8.70292e-09	0.0521317	33.9343	0.0387722
	rs35409210	C	T	-0.781769	0.184168	0.0671539	1.87196e-28	0.179615	135.086	0.184168
	rs76722863	G	A	0.920717	0.0533118	0.124921	5.49067e-13	0.0806786	54.1472	0.0533118
	rs9479343	G	A	0.466087	0.394992	0.0543628	8.06978e-17	0.106147	73.2698	0.394992
UMOD	rs4635355	A	G	0.341307	0.580775	0.0563248	2.37e-09	0.0559981	36.6004	0.419225
	rs77924615	A	G	-0.88757	0.221325	0.0563772	3.41e-47	0.285925	247.054	0.221325
VCAN	rs309560	G	C	-0.589724	0.515347	0.0502227	7.08819e-29	0.182168	137.433	0.484653
	rs393181	C	G	-0.387946	0.74475	0.0620297	7.46733e-10	0.0594349	38.9886	0.25525
	rs62362556	G	A	-0.451284	0.142165	0.0796622	2.25694e-08	0.0492893	31.9882	0.142165
VEGFA	rs3096579	T	C	-0.378855	0.258481	0.0610832	1.01988e-09	0.0585097	38.344	0.258481
	rs6921438	A	G	-0.461456	0.495961	0.0524859	1.45778e-17	0.111014	77.0495	0.495961
VIT	rs13001001	G	A	-0.563751	0.600162	0.0545092	3.15017e-23	0.14734	106.618	0.399838
	rs140104536	G	C	-1.90011	0.0121163	0.233079	1.99844e-15	0.0969549	66.2439	0.0121163
VMO1	rs2279961	C	G	-1.08696	0.151858	0.064469	9.68768e-53	0.314709	283.348	0.151858
	rs3851	C	A	0.813311	0.399838	0.0491353	3.38157e-51	0.306819	273.099	0.399838
	rs9908857	T	G	0.397174	0.372375	0.055544	2.45322e-12	0.0763005	50.9662	0.372375
	rs9914357	G	C	-0.589028	0.082391	0.100898	8.55011e-09	0.0521843	33.9704	0.082391
VSTM1	rs2433724	C	T	-0.710191	0.466882	0.0486622	1.17042e-41	0.256004	212.306	0.466882
	rs4806694	A	G	-0.417854	0.709208	0.0591624	4.41475e-12	0.0745774	49.7224	0.290792
	rs612529	G	A	-0.572963	0.194669	0.0670411	9.96434e-17	0.105545	72.8057	0.194669
VWC2	rs114318622	T	C	-1.18213	0.0210016	0.194753	2.23583e-09	0.0561774	36.7246	0.0210016
	rs116104576	T	C	-0.72968	0.03958	0.131528	4.29852e-08	0.0473657	30.6777	0.03958
	rs141411805	G	C	-0.952291	0.0298869	0.165252	1.30808e-08	0.0509166	33.1009	0.0298869
	rs2042685	G	A	-0.447999	0.866721	0.0793978	2.55625e-08	0.0489175	31.7345	0.133279
	rs482968	A	G	-0.386403	0.434572	0.0566168	2.10723e-11	0.0699827	46.4285	0.434572
WFIKKN2	rs34837306	T	C	-0.482345	0.153473	0.0733976	1.05924e-10	0.0652186	43.0473	0.153473
	rs7225465	A	G	-0.695694	0.677706	0.0543492	1.94394e-33	0.209301	163.322	0.322294
	rs72837544	A	C	0.511764	0.109047	0.0891586	1.48612e-08	0.050536	32.8403	0.109047
XCL1	rs10737543	C	T	0.387753	0.773021	0.0654019	5.08163e-09	0.0537344	35.0368	0.226979
	rs34328291	A	G	0.854941	0.22294	0.0578507	1.56435e-42	0.260808	217.696	0.22294
	rs76979145	C	T	0.843713	0.0557351	0.119062	3.77396e-12	0.0750372	50.0539	0.0557351
	rs973064	A	G	-0.466478	0.48546	0.0542792	6.88774e-17	0.106599	73.619	0.48546
ZP3	rs10488574	C	G	-0.469717	0.268982	0.0606761	4.04135e-14	0.0882699	59.7354	0.268982
	rs111924755	C	T	-0.633031	0.0638126	0.114369	4.60667e-08	0.0471588	30.5371	0.0638126
	rs12704957	G	A	0.310816	0.464459	0.0551658	2.67526e-08	0.0487816	31.6418	0.464459
	rs141129951	G	T	1.01884	0.0452342	0.128616	1.0978e-14	0.0920441	62.5484	0.0452342
	rs1610540	C	T	0.739396	0.41357	0.049904	1.03161e-42	0.261799	218.815	0.41357
	rs182580682	A	G	-0.630454	0.0896607	0.0962224	1.19792e-10	0.0648549	42.7907	0.0896607
	rs2906492	C	G	0.628384	0.147819	0.0752366	4.42899e-16	0.10128	69.5323	0.147819
	rs2908199	A	T	0.487432	0.264943	0.062662	3.09015e-14	0.089048	60.3134	0.264943
	rs370472932	G	A	-0.346039	0.378837	0.0569087	2.09919e-09	0.0563646	36.8542	0.378837
	rs4415243	C	A	1.08525	0.379645	0.0370423	6.65436e-119	0.581006	855.575	0.379645
	rs4728973	T	C	-0.460561	0.268982	0.0633379	1.08185e-12	0.0786971	52.7037	0.268982
	rs55977048	A	G	0.694403	0.0670436	0.108411	2.97811e-10	0.0621605	40.8951	0.0670436
	rs57445555	TA	T	-0.384655	0.743942	0.0655534	7.20822e-09	0.0526929	34.32	0.256058
	rs60253022	A	G	0.852991	0.112278	0.0801089	2.02289e-24	0.154808	113.011	0.112278
	rs71562441	A	G	-0.587828	0.0799677	0.102085	1.34135e-08	0.0508422	33.05	0.0799677
	rs74551870	A	G	1.09282	0.0234249	0.172351	4.42146e-10	0.0609888	40.0741	0.0234249
	rs75806688	G	A	0.986658	0.0339257	0.150835	1.28122e-10	0.0646561	42.6504	0.0339257
	rs963759	G	C	0.588146	0.1042	0.0897844	1.20856e-10	0.0648289	42.7723	0.1042

## Sheet: S2
Results of MR analysis and sensitivity analysis of pQTL and CD
id	outcome	method	nsnp	pvalue	or	or_lci95	or_uci95	FDR	Heter.p	egger_intercept	egger_intercept_se	egger_intercept_pval
HLA-A	CD	IVW	24	4.18926e-19	0.840399	0.808937	0.873085	2.55545e-16	0.00894592	-0.0214012	0.0385262	0.58416
MST1	CD	IVW	16	7.72947e-12	0.888218	0.858569	0.91889	4.71498e-09	0.244229	-0.0331897	0.0288515	0.269265
CDH5	CD	IVW	5	4.44945e-05	1.13156	1.06637	1.20073	0.0271417	0.744958	0.0334475	0.0372149	0.435014
GPNMB	CD	IVW	15	5.17604e-05	1.09154	1.04621	1.13883	0.0315738	0.219781	0.034579	0.0277848	0.235275
HSPA1A	CD	IVW	3	6.62684e-05	0.832902	0.761344	0.911187	0.0404237	0.4978	-0.172074	0.197422	0.543606
TNXB	CD	IVW	7	7.34982e-05	1.20003	1.09659	1.31324	0.0448339	0.0318849	0.0648811	0.0575964	0.311105
DPEP1	CD	IVW	14	0.000116975	0.931407	0.898335	0.965696	0.0713547	0.561418	-0.03336	0.0315627	0.311351
RNASE10	CD	IVW	8	0.000117119	0.925529	0.889793	0.962701	0.0714428	0.891429	-0.0415133	0.0386307	0.323849
C7	CD	IVW	4	0.000157443	1.12649	1.05901	1.19827	0.0960402	0.660131	0.0336133	0.0563272	0.611228
KIR2DS4	CD	IVW	17	0.000327972	0.950245	0.924149	0.977078	0.200063	0.602415	-0.00279113	0.0202162	0.892026
ZP3	CD	IVW	17	0.000488553	0.949733	0.922596	0.977669	0.298017	0.514009	-0.0650287	0.0265611	0.0271335
HLA-DRA	CD	IVW	3	0.000514592	0.856031	0.784134	0.934521	0.313901	0.528397	0.039667	0.0902323	0.736325
CLEC4M	CD	IVW	6	0.000925707	1.08827	1.03514	1.14413	0.564681	0.769234	0.0318209	0.0411763	0.48277
REG3G	CD	IVW	4	0.00112122	0.883263	0.81971	0.951744	0.683943	0.969384	-0.0284295	0.0899579	0.781911
IL18R1	CD	IVW	3	0.00130601	1.13684	1.05133	1.2293	0.796666	0.221092	0.191801	0.131101	0.381706
TDGF1	CD	IVW	15	0.00135215	1.06881	1.02618	1.11321	0.412404	0.0770327	-0.0132496	0.0294683	0.660389
CYTL1	CD	IVW	4	0.00154424	1.09055	1.03358	1.15067	0.941985	0.489479	0.0114988	0.0579715	0.861103
ISLR2	CD	IVW	6	0.0020654	1.10717	1.03773	1.18125	1	0.52778	-0.0610277	0.0576634	0.349577
CD177	CD	IVW	13	0.00250425	1.05763	1.0199	1.09676	1	0.814349	-0.0577422	0.0315525	0.0944503
SERPINI2	CD	IVW	6	0.00250781	1.08727	1.02985	1.14789	1	0.5387	0.00332026	0.0314763	0.92107
VMO1	CD	IVW	4	0.00342608	1.07379	1.02379	1.12623	1	0.809182	0.0122746	0.0517361	0.834549
TNFRSF6B	CD	IVW	3	0.00449036	0.868797	0.78847	0.957307	1	0.546216	-0.100377	0.11157	0.53359
CFB	CD	IVW	4	0.00490868	1.12991	1.03773	1.23028	1	0.617173	-0.0230683	0.156738	0.896489
CD209	CD	IVW	6	0.00515004	1.07824	1.02281	1.13667	1	0.932656	0.00339977	0.0429498	0.94071
CFHR5	CD	IVW	7	0.00537452	1.06239	1.01807	1.10864	1	0.7033	0.0184432	0.0315306	0.583995
APOL1	CD	IVW	4	0.00590407	1.10758	1.02987	1.19116	1	0.650878	-0.0103804	0.124858	0.941314
CTRC	CD	IVW	4	0.00591481	1.11374	1.0315	1.20253	1	0.310623	0.0103568	0.0529016	0.862874
MSMB	CD	IVW	6	0.00636218	0.939511	0.898331	0.982579	1	0.364784	-0.0992509	0.102349	0.387093
CTBS	CD	IVW	4	0.00725274	0.907735	0.845804	0.9742	1	0.756169	-0.0452893	0.0514885	0.471852
CGREF1	CD	IVW	3	0.00994067	0.89889	0.828912	0.974774	1	0.573014	0.0537769	0.199377	0.83228
PLA2G2A	CD	IVW	5	0.0108416	0.930093	0.879658	0.98342	1	0.918766	-0.00843242	0.0408111	0.849535
DBH	CD	IVW	6	0.0117931	1.06107	1.01323	1.11116	1	0.461033	0.0635767	0.0330767	0.126965
MIA	CD	IVW	8	0.0150825	1.09591	1.01788	1.17991	1	0.00671665	-0.0983161	0.0740488	0.232548
ATRN	CD	IVW	3	0.0175865	0.912305	0.845735	0.984115	1	0.799126	-0.0340752	0.0509992	0.625012
SIGLEC5	CD	IVW	8	0.017863	1.05525	1.00932	1.10328	1	0.853904	-0.00255015	0.0339068	0.942492
LECT2	CD	IVW	5	0.019837	0.951226	0.912035	0.992101	1	0.450639	-0.00500269	0.0493595	0.925665
TNFRSF10C	CD	IVW	4	0.019967	0.937311	0.887567	0.989842	1	0.817459	-0.0163177	0.0346297	0.683893
TOP1	CD	IVW	10	0.0204964	1.05491	1.00827	1.1037	1	0.346893	-0.0366302	0.0666389	0.597544
CLEC10A	CD	IVW	3	0.0235474	0.899363	0.82047	0.985841	1	0.98054	0.0174127	0.0931637	0.88237
KLK12	CD	IVW	3	0.0235657	0.949315	0.907518	0.993037	1	0.864016	-0.0268126	0.0535683	0.704563
CLUL1	CD	IVW	4	0.0251856	1.07848	1.00944	1.15223	1	0.717633	0.0604458	0.0530765	0.372799
LY75	CD	IVW	10	0.0254249	0.955957	0.91893	0.994475	1	0.591615	0.0528994	0.0381596	0.203075
ICAM4	CD	IVW	5	0.0268657	1.08371	1.00925	1.16367	1	0.288361	-0.161539	0.0901547	0.17108
KLRD1	CD	IVW	3	0.0281571	0.844758	0.726627	0.982094	1	0.041176	-0.416978	0.166658	0.242063
KAZALD1	CD	IVW	8	0.0292853	1.06171	1.00605	1.12045	1	0.229344	-0.0421076	0.0479281	0.413437
PON2	CD	IVW	5	0.0311549	0.942982	0.893954	0.9947	1	0.800706	0.0280857	0.0574275	0.65832
OBP2B	CD	IVW	6	0.0318966	0.944602	0.896685	0.99508	1	0.943008	-0.032201	0.0330635	0.385247
PSG1	CD	IVW	5	0.0319723	1.07532	1.00628	1.14911	1	0.581196	-0.0697305	0.0527253	0.277776
LBP	CD	IVW	6	0.0322283	0.945428	0.898096	0.995253	1	0.780445	0.0387374	0.0398599	0.386162
IGFBPL1	CD	IVW	3	0.0351483	1.09013	1.00603	1.18126	1	0.591077	-0.194339	0.222817	0.543393
GPC5	CD	IVW	9	0.0353191	1.04908	1.0033	1.09695	1	0.936318	-0.0204322	0.0325421	0.550016
IL31RA	CD	IVW	5	0.0360559	0.938308	0.884075	0.995868	1	0.933709	0.00658999	0.0398677	0.879221
LPA	CD	IVW	7	0.0371993	1.08484	1.00484	1.17121	1	0.10563	0.0230308	0.0879904	0.803961
SERPINB8	CD	IVW	4	0.0431009	1.06841	1.00205	1.13917	1	0.977616	-0.0214739	0.0571481	0.743208
FCGR3B	CD	IVW	4	0.0475674	0.938346	0.881094	0.999319	1	0.507606	-0.0101222	0.0815139	0.91253
RNASE3	CD	IVW	3	0.0493681	1.08882	1.00023	1.18525	1	0.234777	0.068918	0.0901278	0.584399
CLEC4C	CD	IVW	4	0.0511882	0.943094	0.889156	1.0003	1	0.569741	-0.046631	0.0474085	0.429014
APOH	CD	IVW	3	0.0519101	1.08727	0.999306	1.18298	1	0.512921	0.156265	0.136467	0.45701
EPHA4	CD	IVW	4	0.0567627	1.08256	0.997718	1.17463	1	0.316374	0.10837	0.0577949	0.201619
XCL1	CD	IVW	4	0.0589476	0.945545	0.892164	1.00212	1	0.718394	0.0272847	0.0558931	0.673712
IL1RL2	CD	IVW	3	0.0655267	0.859788	0.732093	1.00976	1	0.0201306	0.537321	0.193856	0.220428
ENPP5	CD	IVW	10	0.0659644	0.957423	0.914031	1.00288	1	0.138402	0.0213461	0.0423407	0.627745
PSCA	CD	IVW	5	0.0683455	0.961295	0.921345	1.00298	1	0.726893	0.0174236	0.0517988	0.758745
PCSK9	CD	IVW	3	0.0726088	0.925686	0.850845	1.00711	1	0.715969	0.0457987	0.0572329	0.570363
CD300LF	CD	IVW	4	0.0743021	0.957734	0.913374	1.00425	1	0.586016	-0.0512122	0.047235	0.391579
LILRB2	CD	IVW	6	0.0746965	0.961825	0.921524	1.00389	1	0.507828	-0.0228329	0.0339948	0.538598
HNMT	CD	IVW	3	0.076398	1.09478	0.990437	1.21012	1	0.0544167	0.110607	0.0480527	0.260915
LILRA6	CD	IVW	6	0.0813689	1.03889	0.995257	1.08443	1	0.651286	-0.00541861	0.0406248	0.900333
FLT4	CD	IVW	3	0.0887898	1.06325	0.990739	1.14106	1	0.396567	0.0652312	0.0621465	0.484586
SELPLG	CD	IVW	5	0.0928239	0.954102	0.903231	1.00784	1	0.950072	-0.00376005	0.0642591	0.957019
ALPP	CD	IVW	3	0.0929261	1.07826	0.987529	1.17732	1	0.31223	0.25229	0.192952	0.415654
PRSS53	CD	IVW	4	0.0937628	0.951463	0.897678	1.00847	1	0.837799	-0.0057093	0.0910669	0.955713
MUC2	CD	IVW	4	0.0958517	1.07474	0.987327	1.16988	1	0.252487	-0.0675007	0.094887	0.550628
LILRA3	CD	IVW	8	0.11627	0.973311	0.941002	1.00673	1	0.640241	0.0185902	0.0310557	0.571326
CFHR4	CD	IVW	8	0.116793	1.03593	0.991225	1.08265	1	0.555248	0.0902648	0.0734084	0.264864
NCAM1	CD	IVW	3	0.119718	1.08038	0.980123	1.1909	1	0.501192	0.162559	0.142352	0.457872
CCL25	CD	IVW	3	0.127338	1.05413	0.985061	1.12805	1	0.872456	-0.0294405	0.056627	0.694778
CFHR2	CD	IVW	9	0.128386	1.03174	0.991009	1.07414	1	0.620532	0.0245162	0.0358519	0.51608
FCRL5	CD	IVW	3	0.131503	1.11539	0.967815	1.28548	1	0.112573	-0.157572	0.196044	0.568991
PLA2G15	CD	IVW	4	0.135012	0.920452	0.825646	1.02615	1	0.210455	0.0196258	0.084745	0.838396
FGFBP2	CD	IVW	7	0.137066	0.963429	0.917254	1.01193	1	0.934143	0.00633542	0.0382135	0.874817
IL17RB	CD	IVW	6	0.14073	0.957525	0.903794	1.01445	1	0.811482	0.0201436	0.0360773	0.606385
CRH	CD	IVW	3	0.143347	0.92665	0.83677	1.02619	1	0.753112	0.107801	0.149945	0.603182
HPGDS	CD	IVW	6	0.145492	1.04078	0.986245	1.09834	1	0.347029	0.00492566	0.0642039	0.942531
CTSC	CD	IVW	5	0.14706	0.959251	0.906796	1.01474	1	0.998479	-0.00480045	0.0378089	0.906999
PON1	CD	IVW	8	0.149702	1.03098	0.98906	1.07467	1	0.646772	-0.000671489	0.0487764	0.989462
SFTPD	CD	IVW	6	0.150728	0.954323	0.895364	1.01716	1	0.141764	0.143695	0.193119	0.498166
CHIT1	CD	IVW	9	0.151702	1.03189	0.988539	1.07713	1	0.394578	-0.00681339	0.0357022	0.854069
HDGF	CD	IVW	7	0.157562	1.04151	0.98439	1.10195	1	0.0973802	-0.0524103	0.0507888	0.349414
SEMA7A	CD	IVW	3	0.157901	1.07545	0.972176	1.1897	1	0.761376	-0.123808	0.368604	0.793708
ICAM2	CD	IVW	5	0.159675	1.03778	0.9855	1.09283	1	0.63997	0.0139084	0.0396976	0.749225
SLAMF7	CD	IVW	8	0.163477	1.04127	0.983691	1.10223	1	0.174117	-0.0321766	0.0424673	0.477335
TLR3	CD	IVW	10	0.164386	0.975877	0.942859	1.01005	1	0.897696	0.00959698	0.0318475	0.770838
LILRB1	CD	IVW	5	0.173236	0.942974	0.866563	1.02612	1	0.0888311	0.0031889	0.105767	0.977841
CSF3R	CD	IVW	3	0.173922	0.947014	0.875538	1.02433	1	0.746333	-0.0212527	0.0510416	0.748823
MBL2	CD	IVW	4	0.183941	1.03359	0.984427	1.0852	1	0.806707	-0.06386	0.114195	0.632279
FGL1	CD	IVW	7	0.186211	0.968218	0.922942	1.01571	1	0.607158	0.0204881	0.03945	0.625683
IL6R	CD	IVW	8	0.191915	0.967952	0.921736	1.01649	1	0.153803	-0.0146051	0.04963	0.77846
LTA	CD	IVW	3	0.195236	1.04567	0.977343	1.11876	1	0.896817	0.0333499	0.0787057	0.744846
VSTM1	CD	IVW	3	0.199638	1.04149	0.978758	1.10824	1	0.935915	0.026312	0.0878596	0.814758
CD8A	CD	IVW	3	0.20186	1.08072	0.959267	1.21754	1	0.174678	-0.135486	0.231539	0.662953
VWC2	CD	IVW	5	0.212531	1.05188	0.971472	1.13894	1	0.83035	-0.0453305	0.0565561	0.481443
CTSE	CD	IVW	4	0.2132	1.04805	0.973398	1.12842	1	0.805282	0.0205684	0.0625892	0.773657
TCN2	CD	IVW	3	0.228384	1.06413	0.961765	1.17739	1	0.0916712	0.0811285	0.0670933	0.439898
IL5RA	CD	IVW	3	0.232383	1.06143	0.962495	1.17053	1	0.919214	0.383259	0.949419	0.755747
SERPINA9	CD	IVW	3	0.238419	0.924267	0.810841	1.05356	1	0.0924318	0.183147	0.227148	0.568014
TPSAB1	CD	IVW	9	0.240383	0.974622	0.933681	1.01736	1	0.449078	0.0823925	0.0511332	0.151142
ITIH4	CD	IVW	9	0.248254	1.03139	0.978674	1.08694	1	0.819983	-0.0761373	0.058987	0.237784
BST1	CD	IVW	11	0.24845	1.02408	0.983525	1.0663	1	0.847581	0.0381385	0.0259331	0.175462
MATN3	CD	IVW	5	0.253707	1.03693	0.974324	1.10357	1	0.969048	0.0217168	0.0822487	0.808849
NT5E	CD	IVW	4	0.25519	0.960559	0.896232	1.0295	1	0.842223	0.0549088	0.0673736	0.500693
TFPI	CD	IVW	3	0.25847	1.05014	0.964702	1.14315	1	0.650172	-0.29131	0.320661	0.53051
GUSB	CD	IVW	3	0.259072	0.937873	0.83901	1.04839	1	0.292008	0.272245	0.186053	0.381653
CRISP2	CD	IVW	7	0.260075	0.971853	0.924744	1.02136	1	0.719703	0.100874	0.0650001	0.181388
PVR	CD	IVW	3	0.265835	0.964016	0.903752	1.0283	1	0.973002	-0.0125645	0.175518	0.954505
SIGLEC8	CD	IVW	4	0.281566	0.958288	0.886779	1.03556	1	0.191158	-0.0294802	0.074037	0.728981
PPIB	CD	IVW	3	0.293472	1.06977	0.943281	1.21323	1	0.0684528	-0.169944	0.153503	0.467668
ULBP2	CD	IVW	4	0.295289	1.03508	0.970358	1.10412	1	0.784368	0.0453333	0.0790518	0.62422
FCRL6	CD	IVW	3	0.299725	1.04691	0.96002	1.14166	1	0.205546	-0.0693877	0.107513	0.635137
INHBC	CD	IVW	3	0.302374	0.962934	0.896237	1.03459	1	0.700437	-0.0260292	0.0576036	0.729815
IL7R	CD	IVW	6	0.304193	1.02554	0.977369	1.07609	1	0.375389	0.0665407	0.0536382	0.282565
ADAM23	CD	IVW	4	0.30531	1.0431	0.962249	1.13074	1	0.502002	0.0165077	0.0699032	0.835297
FLRT2	CD	IVW	3	0.311225	0.941439	0.837659	1.05808	1	0.149889	-0.208098	0.11136	0.312808
IL1RL1	CD	IVW	6	0.312154	1.02978	0.972816	1.09008	1	0.294653	-0.0837384	0.0484387	0.158915
MGMT	CD	IVW	3	0.313815	1.04249	0.961405	1.13041	1	0.457666	-0.104584	0.0897077	0.45135
FCAR	CD	IVW	5	0.318488	0.971512	0.917881	1.02828	1	0.417905	-0.0557637	0.0508092	0.352614
SPINK2	CD	IVW	3	0.327627	0.955523	0.872326	1.04665	1	0.532724	0.0630906	0.0562784	0.463709
CPQ	CD	IVW	5	0.337149	0.964301	0.89531	1.03861	1	0.770609	-0.0239183	0.063149	0.730083
SIGLEC9	CD	IVW	3	0.342796	1.02816	0.970831	1.08887	1	0.904304	-0.00222309	0.0562029	0.974832
LAIR2	CD	IVW	13	0.345633	1.02036	0.978506	1.06399	1	0.755256	0.0180395	0.0305381	0.566647
AHSG	CD	IVW	5	0.359939	0.979504	0.937025	1.02391	1	0.571326	-0.0555749	0.0340209	0.200861
SPARCL1	CD	IVW	5	0.360045	0.971716	0.91381	1.03329	1	0.287843	-0.00622042	0.051027	0.910682
HSD17B14	CD	IVW	6	0.370489	0.976575	0.927206	1.02857	1	0.789562	-0.0095776	0.0358666	0.802645
PAM	CD	IVW	5	0.37326	1.0314	0.963544	1.10403	1	0.920682	0.000728619	0.0444829	0.98796
DKKL1	CD	IVW	5	0.380068	0.971883	0.911919	1.03579	1	0.669115	0.0788467	0.0765773	0.378929
KIR2DL3	CD	IVW	11	0.397937	0.973289	0.914069	1.03635	1	0.0115725	0.00389065	0.0680635	0.955665
BTD	CD	IVW	4	0.398553	1.03082	0.96067	1.1061	1	0.171518	0.0977781	0.0563698	0.224951
FOLR3	CD	IVW	5	0.402923	1.02651	0.965468	1.0914	1	0.196529	-0.00233954	0.0755462	0.97724
SGSH	CD	IVW	6	0.406714	0.98007	0.934551	1.02781	1	0.641986	-0.0364709	0.0514921	0.517862
CLPS	CD	IVW	3	0.413978	0.964285	0.883712	1.05221	1	0.246002	0.00868497	0.149289	0.963006
SERPINA12	CD	IVW	3	0.418765	0.970833	0.903614	1.04305	1	0.969212	0.00864761	0.0717264	0.923615
PRR4	CD	IVW	4	0.420955	1.02235	0.968773	1.07888	1	0.851564	0.0141296	0.046356	0.789308
ANGPTL7	CD	IVW	6	0.421105	0.976795	0.922492	1.0343	1	0.635394	-0.0299735	0.0376371	0.470402
EGFLAM	CD	IVW	3	0.424007	1.071	0.905232	1.26712	1	0.02263	-0.0561551	0.19066	0.817653
CREG1	CD	IVW	4	0.435789	0.970756	0.900933	1.04599	1	0.429818	0.0296344	0.0588823	0.664724
ACP6	CD	IVW	7	0.450094	0.972643	0.905088	1.04524	1	0.018906	-0.086508	0.0730983	0.289827
B4GALT1	CD	IVW	3	0.463677	1.039	0.937942	1.15094	1	0.60991	-0.0711068	0.0974625	0.598736
SMPDL3A	CD	IVW	4	0.470628	0.978692	0.923069	1.03767	1	0.334766	0.0801179	0.0566212	0.292702
F11	CD	IVW	3	0.477525	0.971291	0.896272	1.05259	1	0.500561	-0.222449	0.521925	0.74351
CR1	CD	IVW	3	0.481357	1.02477	0.957289	1.09702	1	0.493205	-0.17332	0.153249	0.460923
GZMB	CD	IVW	3	0.487601	0.915203	0.712616	1.17538	1	0.000662338	-0.0827973	0.21102	0.761962
HGFAC	CD	IVW	4	0.489089	0.954157	0.835364	1.08984	1	0.0576304	0.138217	0.090971	0.26802
PRTN3	CD	IVW	3	0.492589	0.97179	0.895521	1.05456	1	0.820935	0.00892184	0.101514	0.944192
CD276	CD	IVW	7	0.50541	1.01611	0.96943	1.06503	1	0.660848	0.0167524	0.0438827	0.718329
OLFM4	CD	IVW	4	0.510424	0.981246	0.927456	1.03816	1	0.927247	0.0139186	0.0461573	0.791463
CTSZ	CD	IVW	3	0.511318	0.966649	0.87359	1.06962	1	0.810701	0.0144955	0.0775792	0.882405
TNN	CD	IVW	8	0.521356	1.01721	0.965521	1.07166	1	0.171058	-0.00957761	0.0593621	0.87712
CD300A	CD	IVW	3	0.524399	1.02566	0.948689	1.10888	1	0.931374	0.0463482	0.223512	0.869833
IL1RAP	CD	IVW	10	0.524714	1.01152	0.976435	1.04787	1	0.831717	-0.00603559	0.0269421	0.828356
SMPD1	CD	IVW	3	0.525103	0.973154	0.89481	1.05836	1	0.961385	0.0388093	0.138343	0.825885
C1QTNF9	CD	IVW	4	0.526705	1.0169	0.965477	1.07107	1	0.39361	0.0586042	0.0517089	0.374639
CTSH	CD	IVW	15	0.5355	1.01026	0.978158	1.04342	1	0.75941	0.0435631	0.0363203	0.251771
TYRO3	CD	IVW	3	0.55067	0.976677	0.903835	1.05539	1	0.426517	-5.30466e-05	0.129101	0.999738
ENPP6	CD	IVW	3	0.563157	1.02864	0.934732	1.13199	1	0.815566	-0.0291335	0.0497839	0.662931
COCH	CD	IVW	5	0.572851	1.02245	0.946508	1.10449	1	0.291327	-0.0578967	0.0564726	0.380706
KIR3DL1	CD	IVW	9	0.576285	0.990796	0.959177	1.02346	1	0.754529	-0.0687017	0.0751978	0.391302
CTSB	CD	IVW	3	0.58281	0.977015	0.899222	1.06154	1	0.786915	0.0120618	0.0675392	0.887492
LILRB4	CD	IVW	6	0.584423	1.01529	0.961551	1.07203	1	0.601769	0.0314624	0.0471154	0.540832
PDGFRB	CD	IVW	8	0.593619	0.984528	0.929721	1.04256	1	0.0180949	0.0579272	0.0444826	0.240585
ARSA	CD	IVW	4	0.596045	0.97945	0.907067	1.05761	1	0.371629	-0.0769982	0.0553233	0.298568
HRG	CD	IVW	4	0.608165	1.02793	0.925189	1.14208	1	0.161891	-0.133847	0.0622237	0.164412
CPXM2	CD	IVW	4	0.612636	1.02301	0.936761	1.11721	1	0.637938	-0.0562199	0.047573	0.358776
TCN1	CD	IVW	4	0.613421	1.0183	0.949109	1.09254	1	0.368207	-0.0205726	0.0628274	0.774428
BTN3A2	CD	IVW	6	0.616425	0.98568	0.931591	1.04291	1	0.283688	0.0274918	0.0674587	0.704483
LILRB5	CD	IVW	9	0.617857	0.990241	0.952812	1.02914	1	0.361309	0.0379796	0.0449226	0.425814
CD164L2	CD	IVW	4	0.621476	1.01729	0.950383	1.0889	1	0.759494	0.0446213	0.101956	0.704367
LILRA2	CD	IVW	4	0.632614	0.984515	0.923496	1.04957	1	0.973736	0.00013902	0.0538618	0.998175
CSF2RB	CD	IVW	8	0.635505	1.0098	0.969884	1.05136	1	0.311765	-0.0437818	0.0564495	0.467448
SLAMF8	CD	IVW	3	0.635606	1.01501	0.954337	1.07955	1	0.856643	-0.000101168	0.130818	0.999508
FCN2	CD	IVW	8	0.635732	1.01253	0.961689	1.06605	1	0.202236	-0.0805197	0.0379031	0.0778138
CD109	CD	IVW	4	0.663368	1.01193	0.959317	1.06742	1	0.551743	0.0506848	0.0485501	0.406094
CD200R1	CD	IVW	3	0.664568	1.01753	0.940675	1.10065	1	0.276125	-0.00455626	0.0621474	0.95341
PDCD1LG2	CD	IVW	5	0.668094	0.987405	0.931818	1.04631	1	0.427321	0.0513855	0.0712013	0.522646
GRIK2	CD	IVW	3	0.668873	1.01911	0.934427	1.11147	1	0.875383	-0.013027	0.0452853	0.821681
FCGR2A	CD	IVW	17	0.670156	1.00664	0.976446	1.03777	1	0.613098	0.0528528	0.0222168	0.0310755
LRRN1	CD	IVW	4	0.681638	1.0123	0.954865	1.07319	1	0.816914	-0.048223	0.0524396	0.454865
CEACAM16	CD	IVW	4	0.685182	0.975771	0.86666	1.09862	1	0.165018	-0.114008	0.0525614	0.162323
CRISP3	CD	IVW	4	0.690118	0.988583	0.934325	1.04599	1	0.93667	0.0634747	0.10195	0.59707
MEP1B	CD	IVW	6	0.693166	1.01035	0.959965	1.06338	1	0.195606	-0.0776624	0.0704621	0.332238
CTRB1	CD	IVW	3	0.69851	0.980343	0.886643	1.08395	1	0.750499	0.0518031	0.0794418	0.632135
LAMB1	CD	IVW	3	0.698514	1.01851	0.928222	1.11759	1	0.331311	0.0390217	0.0666017	0.662601
COL28A1	CD	IVW	6	0.703086	0.98676	0.921395	1.05676	1	0.12504	0.0178912	0.0821859	0.838323
GC	CD	IVW	13	0.709149	1.00657	0.972514	1.04182	1	0.735254	0.019998	0.026448	0.465459
PTPRB	CD	IVW	3	0.710228	1.02339	0.905885	1.15614	1	0.0821585	-0.315727	0.175892	0.323581
FUCA1	CD	IVW	3	0.710359	0.982165	0.893177	1.08002	1	0.0359787	0.0477706	0.0708312	0.622257
LEFTY2	CD	IVW	5	0.711977	1.01039	0.956453	1.06736	1	0.443881	-0.0804783	0.107061	0.506825
ENPP7	CD	IVW	4	0.731813	1.01067	0.951169	1.07388	1	0.240065	-0.118725	0.0628848	0.19964
IFNGR2	CD	IVW	8	0.733187	0.992966	0.953473	1.0341	1	0.477714	0.00773425	0.0277131	0.789551
BCHE	CD	IVW	4	0.733904	0.980076	0.8727	1.10066	1	0.0467256	0.0593825	0.0958753	0.598826
QPCT	CD	IVW	12	0.740115	1.00605	0.970837	1.04253	1	0.95218	-0.0250009	0.0293207	0.413797
GSTT2B	CD	IVW	14	0.741957	0.994897	0.965055	1.02566	1	0.534211	-0.00409086	0.0260446	0.877801
NAAA	CD	IVW	4	0.742603	0.988664	0.923631	1.05828	1	0.337531	0.0285614	0.121458	0.835973
FCRL3	CD	IVW	3	0.747916	1.0092	0.954386	1.06716	1	0.691527	0.0843694	0.104436	0.567408
KLK15	CD	IVW	6	0.749794	0.990082	0.93125	1.05263	1	0.159488	-0.00718842	0.0383784	0.860539
SIRPA	CD	IVW	8	0.750676	0.993992	0.95772	1.03164	1	0.94071	-0.0129882	0.0320661	0.699491
ANG	CD	IVW	3	0.750748	1.01129	0.943618	1.08381	1	0.980245	0.0044249	0.118989	0.976337
CD101	CD	IVW	5	0.754319	1.01449	0.927073	1.11015	1	0.0296916	0.0746472	0.0454945	0.199376
CD33	CD	IVW	9	0.755373	0.992865	0.949136	1.03861	1	0.11213	-0.000561405	0.0364837	0.988152
OGN	CD	IVW	4	0.770547	0.989865	0.924373	1.06	1	0.743557	0.0439021	0.0702887	0.595992
PGLYRP2	CD	IVW	7	0.772123	0.993423	0.950031	1.0388	1	0.334464	0.0115215	0.0414677	0.792256
FGFR4	CD	IVW	9	0.787626	1.00822	0.949945	1.07006	1	0.0144026	0.000177202	0.0463957	0.997059
ACE	CD	IVW	3	0.796943	1.00779	0.949926	1.06919	1	0.898579	0.0189625	0.0847765	0.859909
DPP7	CD	IVW	4	0.807985	0.990168	0.91433	1.0723	1	0.802746	-0.044855	0.0534143	0.489431
AMY2B	CD	IVW	4	0.826346	1.01019	0.922717	1.10595	1	0.29469	0.118266	0.0988192	0.354012
AMY2A	CD	IVW	3	0.845237	0.989046	0.885497	1.1047	1	0.231687	0.129101	0.0896226	0.386318
LGALS8	CD	IVW	4	0.850191	1.00442	0.959526	1.05141	1	0.728336	0.0583911	0.111727	0.653363
IL17RA	CD	IVW	4	0.850633	1.0045	0.958609	1.05259	1	0.541983	0.00886145	0.0509355	0.877902
LY9	CD	IVW	4	0.861996	0.989106	0.874193	1.11913	1	0.0536142	-0.101935	0.0930029	0.387419
CCL24	CD	IVW	14	0.866197	1.00392	0.959297	1.05061	1	0.0472	0.034313	0.0318402	0.302371
SIRPB1	CD	IVW	8	0.868986	0.996208	0.95223	1.04222	1	0.843305	-0.00336853	0.0356954	0.927889
CEACAM5	CD	IVW	3	0.871649	0.991625	0.895441	1.09814	1	0.354818	0.0939658	0.0681796	0.399599
IL2RA	CD	IVW	3	0.874785	1.00681	0.925315	1.09548	1	0.795632	-0.0354797	0.144604	0.846826
CD300C	CD	IVW	4	0.895384	0.995234	0.926833	1.06868	1	0.813067	0.044074	0.0453038	0.43324
CCL8	CD	IVW	4	0.895626	0.996005	0.938191	1.05738	1	0.996843	-0.00469953	0.0468505	0.929249
ALPI	CD	IVW	6	0.923927	0.996976	0.936894	1.06091	1	0.397557	0.0145962	0.0717679	0.848765
CNTN2	CD	IVW	7	0.92521	0.997691	0.950683	1.04702	1	0.942247	0.00949525	0.0337081	0.789467
SERPIND1	CD	IVW	3	0.930275	0.995837	0.906985	1.09339	1	0.575116	-0.068066	0.100276	0.620354
WFIKKN2	CD	IVW	3	0.938437	0.995049	0.877288	1.12862	1	0.0450754	0.164155	0.288931	0.671078
PNLIPRP2	CD	IVW	5	0.953497	1.00135	0.957028	1.04772	1	0.794974	0.0443026	0.0514113	0.452211
CST5	CD	IVW	4	0.955161	1.00178	0.941591	1.06581	1	0.976776	-0.0311823	0.0848491	0.748489
NOTCH2	CD	IVW	5	0.957161	1.00158	0.9456	1.06087	1	0.90537	0.0140562	0.0397537	0.74704
CD70	CD	IVW	4	0.977848	1.0009	0.939088	1.06679	1	0.88041	-0.0219973	0.0475363	0.689013
F12	CD	IVW	7	0.982817	0.999402	0.946459	1.05531	1	0.133094	0.0936376	0.0416329	0.0743583
SEMA3G	CD	IVW	4	0.990528	1.0006	0.906625	1.10431	1	0.121815	0.455337	0.535804	0.484929
APOE	CD	IVW	4	0.997473	0.999915	0.94876	1.05383	1	0.388113	-0.0327693	0.0349109	0.446995
CRTAC1	CD	IVW	3	0.997914	0.99982	0.873494	1.14441	1	0.0270635	0.0980134	0.216147	0.728975
SERPINA4	CD	IVW	4	0.998935	0.999944	0.920667	1.08605	1	0.665409	-0.322796	0.353299	0.457342
ACP5	CD	IVW	NA	NA	NA	NA	NA	NA	NA	NA	NA	NA
ANGPTL1	CD	IVW	NA	NA	NA	NA	NA	NA	NA	NA	NA	NA
BPIFB1	CD	IVW	NA	NA	NA	NA	NA	NA	NA	NA	NA	NA
BPIFB2	CD	IVW	NA	NA	NA	NA	NA	NA	NA	NA	NA	NA
C1RL	CD	IVW	NA	NA	NA	NA	NA	NA	NA	NA	NA	NA
CA5A	CD	IVW	NA	NA	NA	NA	NA	NA	NA	NA	NA	NA
CAT	CD	IVW	NA	NA	NA	NA	NA	NA	NA	NA	NA	NA
CD300E	CD	IVW	NA	NA	NA	NA	NA	NA	NA	NA	NA	NA
CD40	CD	IVW	NA	NA	NA	NA	NA	NA	NA	NA	NA	NA
CD6	CD	IVW	NA	NA	NA	NA	NA	NA	NA	NA	NA	NA
CD80	CD	IVW	NA	NA	NA	NA	NA	NA	NA	NA	NA	NA
CHGB	CD	IVW	NA	NA	NA	NA	NA	NA	NA	NA	NA	NA
COL24A1	CD	IVW	NA	NA	NA	NA	NA	NA	NA	NA	NA	NA
COL2A1	CD	IVW	NA	NA	NA	NA	NA	NA	NA	NA	NA	NA
CPA4	CD	IVW	NA	NA	NA	NA	NA	NA	NA	NA	NA	NA
CRELD2	CD	IVW	NA	NA	NA	NA	NA	NA	NA	NA	NA	NA
CST1	CD	IVW	NA	NA	NA	NA	NA	NA	NA	NA	NA	NA
CTSF	CD	IVW	NA	NA	NA	NA	NA	NA	NA	NA	NA	NA
CTSS	CD	IVW	NA	NA	NA	NA	NA	NA	NA	NA	NA	NA
CXCL6	CD	IVW	NA	NA	NA	NA	NA	NA	NA	NA	NA	NA
DPT	CD	IVW	NA	NA	NA	NA	NA	NA	NA	NA	NA	NA
ECM1	CD	IVW	NA	NA	NA	NA	NA	NA	NA	NA	NA	NA
ENTPD6	CD	IVW	NA	NA	NA	NA	NA	NA	NA	NA	NA	NA
ERBB2	CD	IVW	NA	NA	NA	NA	NA	NA	NA	NA	NA	NA
ERP44	CD	IVW	NA	NA	NA	NA	NA	NA	NA	NA	NA	NA
F10	CD	IVW	NA	NA	NA	NA	NA	NA	NA	NA	NA	NA
F3	CD	IVW	NA	NA	NA	NA	NA	NA	NA	NA	NA	NA
F7	CD	IVW	NA	NA	NA	NA	NA	NA	NA	NA	NA	NA
FAM20A	CD	IVW	NA	NA	NA	NA	NA	NA	NA	NA	NA	NA
FAM3B	CD	IVW	NA	NA	NA	NA	NA	NA	NA	NA	NA	NA
FCRL2	CD	IVW	NA	NA	NA	NA	NA	NA	NA	NA	NA	NA
GGT1	CD	IVW	NA	NA	NA	NA	NA	NA	NA	NA	NA	NA
GLB1	CD	IVW	NA	NA	NA	NA	NA	NA	NA	NA	NA	NA
GLO1	CD	IVW	NA	NA	NA	NA	NA	NA	NA	NA	NA	NA
GNLY	CD	IVW	NA	NA	NA	NA	NA	NA	NA	NA	NA	NA
GP2	CD	IVW	NA	NA	NA	NA	NA	NA	NA	NA	NA	NA
GPC1	CD	IVW	NA	NA	NA	NA	NA	NA	NA	NA	NA	NA
GPR37	CD	IVW	NA	NA	NA	NA	NA	NA	NA	NA	NA	NA
GSR	CD	IVW	NA	NA	NA	NA	NA	NA	NA	NA	NA	NA
HSPB1	CD	IVW	NA	NA	NA	NA	NA	NA	NA	NA	NA	NA
IFI30	CD	IVW	NA	NA	NA	NA	NA	NA	NA	NA	NA	NA
IFNAR1	CD	IVW	NA	NA	NA	NA	NA	NA	NA	NA	NA	NA
IL10RB	CD	IVW	NA	NA	NA	NA	NA	NA	NA	NA	NA	NA
IL12B	CD	IVW	NA	NA	NA	NA	NA	NA	NA	NA	NA	NA
IL16	CD	IVW	NA	NA	NA	NA	NA	NA	NA	NA	NA	NA
IL34	CD	IVW	NA	NA	NA	NA	NA	NA	NA	NA	NA	NA
IL3RA	CD	IVW	NA	NA	NA	NA	NA	NA	NA	NA	NA	NA
ITGA2	CD	IVW	NA	NA	NA	NA	NA	NA	NA	NA	NA	NA
KEL	CD	IVW	NA	NA	NA	NA	NA	NA	NA	NA	NA	NA
KITLG	CD	IVW	NA	NA	NA	NA	NA	NA	NA	NA	NA	NA
KLK10	CD	IVW	NA	NA	NA	NA	NA	NA	NA	NA	NA	NA
KLK13	CD	IVW	NA	NA	NA	NA	NA	NA	NA	NA	NA	NA
KLK7	CD	IVW	NA	NA	NA	NA	NA	NA	NA	NA	NA	NA
KLKB1	CD	IVW	NA	NA	NA	NA	NA	NA	NA	NA	NA	NA
LAIR1	CD	IVW	NA	NA	NA	NA	NA	NA	NA	NA	NA	NA
LGALS3	CD	IVW	NA	NA	NA	NA	NA	NA	NA	NA	NA	NA
LGALS9	CD	IVW	NA	NA	NA	NA	NA	NA	NA	NA	NA	NA
LPO	CD	IVW	NA	NA	NA	NA	NA	NA	NA	NA	NA	NA
LY6D	CD	IVW	NA	NA	NA	NA	NA	NA	NA	NA	NA	NA
MASP1	CD	IVW	NA	NA	NA	NA	NA	NA	NA	NA	NA	NA
MATN2	CD	IVW	NA	NA	NA	NA	NA	NA	NA	NA	NA	NA
MEP1A	CD	IVW	NA	NA	NA	NA	NA	NA	NA	NA	NA	NA
MLN	CD	IVW	NA	NA	NA	NA	NA	NA	NA	NA	NA	NA
MME	CD	IVW	NA	NA	NA	NA	NA	NA	NA	NA	NA	NA
MPO	CD	IVW	NA	NA	NA	NA	NA	NA	NA	NA	NA	NA
NELL1	CD	IVW	NA	NA	NA	NA	NA	NA	NA	NA	NA	NA
NID2	CD	IVW	NA	NA	NA	NA	NA	NA	NA	NA	NA	NA
NRP1	CD	IVW	NA	NA	NA	NA	NA	NA	NA	NA	NA	NA
NUCB2	CD	IVW	NA	NA	NA	NA	NA	NA	NA	NA	NA	NA
PAMR1	CD	IVW	NA	NA	NA	NA	NA	NA	NA	NA	NA	NA
PEPD	CD	IVW	NA	NA	NA	NA	NA	NA	NA	NA	NA	NA
PI16	CD	IVW	NA	NA	NA	NA	NA	NA	NA	NA	NA	NA
PKLR	CD	IVW	NA	NA	NA	NA	NA	NA	NA	NA	NA	NA
PRKCQ	CD	IVW	NA	NA	NA	NA	NA	NA	NA	NA	NA	NA
PROK1	CD	IVW	NA	NA	NA	NA	NA	NA	NA	NA	NA	NA
PTPRC	CD	IVW	NA	NA	NA	NA	NA	NA	NA	NA	NA	NA
PZP	CD	IVW	NA	NA	NA	NA	NA	NA	NA	NA	NA	NA
REG1B	CD	IVW	NA	NA	NA	NA	NA	NA	NA	NA	NA	NA
RELT	CD	IVW	NA	NA	NA	NA	NA	NA	NA	NA	NA	NA
RNASE4	CD	IVW	NA	NA	NA	NA	NA	NA	NA	NA	NA	NA
ROR1	CD	IVW	NA	NA	NA	NA	NA	NA	NA	NA	NA	NA
SAA4	CD	IVW	NA	NA	NA	NA	NA	NA	NA	NA	NA	NA
SCGB3A1	CD	IVW	NA	NA	NA	NA	NA	NA	NA	NA	NA	NA
SDC1	CD	IVW	NA	NA	NA	NA	NA	NA	NA	NA	NA	NA
SERPINI1	CD	IVW	NA	NA	NA	NA	NA	NA	NA	NA	NA	NA
SIGLEC10	CD	IVW	NA	NA	NA	NA	NA	NA	NA	NA	NA	NA
SIGLEC6	CD	IVW	NA	NA	NA	NA	NA	NA	NA	NA	NA	NA
SMOC2	CD	IVW	NA	NA	NA	NA	NA	NA	NA	NA	NA	NA
SNAP25	CD	IVW	NA	NA	NA	NA	NA	NA	NA	NA	NA	NA
SOD3	CD	IVW	NA	NA	NA	NA	NA	NA	NA	NA	NA	NA
SPINK4	CD	IVW	NA	NA	NA	NA	NA	NA	NA	NA	NA	NA
TEK	CD	IVW	NA	NA	NA	NA	NA	NA	NA	NA	NA	NA
THBS2	CD	IVW	NA	NA	NA	NA	NA	NA	NA	NA	NA	NA
TIE1	CD	IVW	NA	NA	NA	NA	NA	NA	NA	NA	NA	NA
TIMP4	CD	IVW	NA	NA	NA	NA	NA	NA	NA	NA	NA	NA
TLR1	CD	IVW	NA	NA	NA	NA	NA	NA	NA	NA	NA	NA
TNFRSF10A	CD	IVW	NA	NA	NA	NA	NA	NA	NA	NA	NA	NA
TPSD1	CD	IVW	NA	NA	NA	NA	NA	NA	NA	NA	NA	NA
UMOD	CD	IVW	NA	NA	NA	NA	NA	NA	NA	NA	NA	NA
VCAN	CD	IVW	NA	NA	NA	NA	NA	NA	NA	NA	NA	NA
VEGFA	CD	IVW	NA	NA	NA	NA	NA	NA	NA	NA	NA	NA
VIT	CD	IVW	NA	NA	NA	NA	NA	NA	NA	NA	NA	NA

## Sheet: S3
The result of colocalization analysis
id	outcome	nsnps	PP.H0.abf	PP.H1.abf	PP.H2.abf	PP.H3.abf	PP.H4.abf
HLA-A	CD	25	3.03997e-63	3.02425e-05	1.00926e-61	4.07378e-06	0.999966
MST1	CD	16	2.50452e-90	0.00497126	5.33862e-91	6.47077e-05	0.994964
HLA-DRA	CD	4	2.35875e-14	0.17178	2.9917e-14	0.217265	0.610954
HSPA1A	CD	3	0.0164057	0.500254	6.9097e-05	0.00162531	0.481646
ICAM4	CD	5	3.10474e-25	0.523697	3.20274e-28	6.39885e-05	0.476239
TDGF1	CD	16	3.65824e-178	0.662961	8.38123e-181	0.00118302	0.335856
IL18R1	CD	3	2.20155e-36	0.691751	8.78589e-39	0.00245482	0.305794
RNASE3	CD	3	4.13476e-09	0.706681	2.37727e-12	0.000113098	0.293206
C7	CD	4	4.08602e-25	0.724263	3.27891e-28	0.000305768	0.275431
VMO1	CD	4	1.39494e-48	0.78365	5.44723e-52	8.97545e-05	0.21626
TNFRSF6B	CD	3	4.26367e-06	0.821416	1.42896e-09	9.68124e-05	0.178483
ISLR2	CD	6	5.6183e-09	0.824518	2.54014e-12	0.000197496	0.175284
TNXB	CD	7	1.23349e-05	0.809777	2.34753e-07	0.0152364	0.174974
CDH5	CD	5	6.1561e-24	0.837964	3.84671e-27	0.000361937	0.161675
CYTL1	CD	4	8.49932e-33	0.848257	7.50195e-36	0.000597571	0.151145
RNASE10	CD	8	4.0237e-47	0.858171	2.31011e-50	0.000351221	0.141478
SERPINI2	CD	6	7.31724e-34	0.860621	2.93213e-37	0.00020569	0.139174
CTRC	CD	4	1.86725e-18	0.860614	7.65383e-22	0.000213591	0.139173
PSG1	CD	5	1.49049e-17	0.869486	3.78909e-21	9.06151e-05	0.130424
IGFBPL1	CD	3	1.5576e-11	0.872188	2.91172e-15	3.52669e-05	0.127777
KIR2DS4	CD	16	1.1022e-163	0.872447	1.34536e-166	0.000938304	0.126615
LBP	CD	6	3.9178e-51	0.88279	1.20908e-54	0.000155384	0.117055
APOL1	CD	4	7.6845e-09	0.88986	2.43595e-12	0.000172114	0.109968
GPNMB	CD	15	1.30334e-27	0.88857	3.45343e-30	0.00224524	0.109185
LPA	CD	8	7.05476e-09	0.898639	4.73053e-12	0.000501718	0.100859
LECT2	CD	5	1.56944e-206	0.899144	4.68858e-210	0.000167925	0.100688
TOP1	CD	11	3.09072e-44	0.899268	3.24245e-47	0.000843525	0.0998889
TNFRSF10C	CD	4	1.65759e-61	0.903148	3.60972e-65	9.99256e-05	0.0967518
CFB	CD	4	0.000387122	0.910812	1.69415e-07	0.000310105	0.0884906
DPEP1	CD	14	1.58701e-51	0.913596	1.90411e-54	0.00101075	0.0853928
REG3G	CD	4	4.4993e-10	0.930462	1.25866e-13	0.000190945	0.0693474
CD177	CD	13	1.26413e-22	0.934568	1.01852e-25	0.000688243	0.0647441
ATRN	CD	3	1.9315e-16	0.937001	3.12111e-20	8.84997e-05	0.0629105
PLA2G2A	CD	6	1.56826e-51	0.936878	6.91833e-55	0.00035053	0.062771
SERPINB8	CD	4	7.78788e-34	0.939119	1.06576e-37	6.77045e-05	0.060813
KLK12	CD	3	2.94259e-175	0.940113	3.80722e-179	6.18094e-05	0.0598254
CTBS	CD	4	2.8193e-05	0.942233	9.84925e-09	0.000271702	0.0574675
CLUL1	CD	4	9.7993e-18	0.942687	2.13302e-21	0.00014803	0.057165
ZP3	CD	17	4.40689e-167	0.950038	4.4768e-170	0.000916064	0.0490457
CD209	CD	6	2.04481e-39	0.952236	5.31855e-43	0.000200113	0.0475637
CLEC4M	CD	7	6.3097e-46	0.952095	2.62452e-49	0.000348467	0.0475566
LY75	CD	10	1.74385e-79	0.952	1.37933e-82	0.000705704	0.0472943
SIGLEC5	CD	8	1.99008e-48	0.955663	7.25921e-52	0.000304564	0.0440325
MIA	CD	9	1.13708e-64	0.943314	1.98349e-66	0.0164146	0.0402716
CLEC10A	CD	3	2.32491e-08	0.962177	4.06148e-12	0.000130395	0.0376921
CGREF1	CD	3	1.37926e-17	0.963531	3.97517e-21	0.000241473	0.0362276
KAZALD1	CD	8	3.57135e-25	0.964207	3.47783e-28	0.00090407	0.0348892
CFHR5	CD	7	3.82276e-19	0.969169	1.75094e-22	0.000413493	0.0304175
GPC5	CD	9	1.15625e-35	0.970356	4.21193e-39	0.000324156	0.0293197
MSMB	CD	5	1.12538e-82	0.970688	1.23105e-85	0.00103356	0.028278
PON2	CD	5	1.89491e-46	0.974577	4.02543e-50	0.000181792	0.0252411
IL31RA	CD	5	4.8607e-22	0.976707	1.01203e-25	0.000180244	0.0231131
OBP2B	CD	6	3.41713e-44	0.977623	5.13776e-48	0.000124737	0.0222521
KLRD1	CD	3	4.54239e-10	0.973647	2.48088e-12	0.00529663	0.0210566
DBH	CD	6	2.59289e-67	0.979352	8.19755e-71	0.000289269	0.0203587
FCGR3B	CD	4	4.0692e-27	0.983382	9.92312e-31	0.000223412	0.016395

## Sheet: S4
Instrumental variables for eQTL druggable genes
Exposure	SNP	effect_allele	other_allele	beta	eaf	pval	se	R2	f	maf
APOL1	rs136150	T	A	-0.156187	0.210207	1.5592e-57	0.0097693	0.00803481	255.584	0.210207
	rs34318457	T	C	0.140225	0.0881089	3.0211e-21	0.0148195	0.00314975	89.5269	0.0881089
	rs5756121	G	T	-0.0733949	0.448536	1.9126e-10	0.0115252	0.00265779	40.5486	0.448536
	rs78188930	A	G	0.205509	0.0239771	1.8697e-13	0.0279304	0.00197283	54.1347	0.0239771
ATRN	rs170974	A	G	0.0673788	0.541452	3.0145e-17	0.0079775	0.00224928	71.3321	0.458548
	rs2787096	A	G	-0.076706	0.121594	3.07e-10	0.012185	0.00125531	39.6258	0.121594
	rs60120267	T	G	0.116279	0.0892387	4.0586e-16	0.0142903	0.00219299	66.2047	0.0892387
CD177	rs10407242	T	C	-0.0633391	0.630042	1.1449e-11	0.00933255	0.00186674	46.0583	0.369958
	rs10411716	C	T	0.218449	0.0197396	1.1485e-08	0.0382754	0.00184336	32.5696	0.0197396
	rs113094109	A	G	0.235275	0.0188669	4.449e-10	0.0377195	0.00204513	38.9023	0.0188669
	rs11553724	T	C	0.267797	0.0159249	2.4836e-10	0.0423194	0.0022427	40.0391	0.0159249
	rs115777064	C	T	0.107493	0.109804	9.9642e-13	0.0150736	0.00225378	50.8495	0.109804
	rs11670708	A	G	0.114583	0.064836	1.2352e-09	0.0188595	0.00158957	36.9097	0.064836
	rs117809901	A	C	0.333224	0.0172224	3.5442e-16	0.0408703	0.00374474	66.4672	0.0172224
	rs118177040	T	C	-0.311312	0.0149032	3.2167e-13	0.0427333	0.00283757	53.0655	0.0149032
	rs12426	G	A	0.100151	0.229097	2.1293e-19	0.0111198	0.00353042	81.1118	0.229097
	rs138167853	A	G	0.214946	0.0217354	2.9564e-09	0.0362216	0.00196093	35.2108	0.0217354
	rs140974442	A	C	0.241657	0.0371175	1.0546e-22	0.0246421	0.00415693	96.163	0.0371175
	rs141475477	T	C	0.212179	0.0239891	3.8105e-10	0.0338858	0.00210373	39.2034	0.0239891
	rs147350421	A	G	-0.185557	0.062902	9.7273e-19	0.0209948	0.00404271	78.1057	0.062902
	rs151085761	A	G	-0.253661	0.0139582	4.9639e-08	0.0465211	0.00176804	29.7273	0.0139582
	rs1806750	T	C	0.181383	0.0449974	2.0098e-12	0.0257874	0.00281962	49.4687	0.0449974
	rs184035676	C	T	0.471392	0.0145943	4.1435e-12	0.0679994	0.00635079	48.044	0.0145943
	rs1962260	T	C	-0.143353	0.387403	1.4996e-25	0.0137209	0.00965974	109.137	0.387403
	rs2159134	C	T	0.214415	0.763978	2.2815e-87	0.0108217	0.0163092	392.538	0.236022
	rs2355984	A	C	-0.124768	0.067353	8.0165e-10	0.020306	0.00195192	37.7497	0.067353
	rs34627620	C	A	-0.227065	0.515811	1.9792e-138	0.00906628	0.0251069	627.201	0.484189
	rs35033974	T	G	0.0962877	0.87582	2.3982e-10	0.0152032	0.00201263	40.1079	0.12418
	rs35961424	C	A	0.203769	0.034035	3.3843e-11	0.0307394	0.00272275	43.9369	0.034035
	rs62115672	A	G	-0.0826959	0.134132	1.4533e-10	0.0129009	0.00158597	41.0862	0.134132
	rs62117066	G	T	-0.259236	0.0768312	4.6421e-41	0.0193179	0.00944322	180.064	0.0768312
	rs6509075	T	A	-0.12393	0.687885	1.0481e-34	0.0100853	0.00655172	150.984	0.312115
	rs6509085	T	C	-0.130096	0.0755875	3.2285e-12	0.0186727	0.00235966	48.5371	0.0755875
	rs75281107	A	G	0.61031	0.0262152	1.9992e-10	0.095938	0.0186623	40.4306	0.0262152
	rs767540	T	C	-0.0811965	0.130426	3.8745e-10	0.0129728	0.00149323	39.1721	0.130426
	rs78530667	C	T	-0.180174	0.13046	2.8443e-33	0.0149917	0.00731126	144.422	0.13046
CD209	rs10422720	C	T	-0.202021	0.264847	1.7263e-107	0.00917319	0.015644	484.981	0.264847
	rs11671206	T	C	0.0745529	0.263661	6.1859e-16	0.00922045	0.00215351	65.3726	0.263661
	rs117726621	T	C	-0.216495	0.0264893	3.1961e-15	0.0274639	0.00241151	62.1353	0.0264893
	rs11881682	A	G	-0.0681174	0.150718	1.0462e-09	0.0111631	0.00118644	37.232	0.150718
	rs12981234	T	C	-0.0940369	0.32019	1.2545e-20	0.0100987	0.00383489	86.7019	0.32019
	rs15282	T	C	0.0618588	0.314612	4.8016e-13	0.00855479	0.00164751	52.2826	0.314612
	rs1688067	A	G	-0.100037	0.807885	3.3736e-23	0.0100835	0.00309681	98.418	0.192115
	rs2335859	G	T	0.0586628	0.369264	4.8262e-11	0.00892047	0.00160046	43.2432	0.369264
	rs475896	G	C	0.0461639	0.427973	2.0682e-08	0.00823444	0.00104235	31.4274	0.427973
	rs4804795	G	A	-0.140622	0.0402035	1.1885e-11	0.0207361	0.00152377	45.9857	0.0402035
	rs6952	G	T	-0.0794199	0.298317	8.5909e-17	0.00954245	0.00263368	69.2637	0.298317
	rs73491778	A	G	-0.151983	0.0376057	8.8544e-10	0.0247981	0.00166917	37.5588	0.0376057
	rs7359874	A	T	0.0954217	0.474813	8.1586e-31	0.00826763	0.00452057	133.199	0.474813
	rs8110128	C	A	-0.0899978	0.526903	1.9037e-16	0.0109381	0.00402184	67.6903	0.473097
CLEC10A	rs10459916	A	G	0.319421	0.28107	1e-200	0.00886719	0.0396013	1297.56	0.28107
	rs112776586	T	C	0.24879	0.0236851	5.466e-18	0.0287839	0.00285444	74.7026	0.0236851
	rs11657083	G	T	-0.0478116	0.569281	2.8572e-09	0.00804964	0.00111978	35.2766	0.430719
	rs117135784	A	G	0.26492	0.027072	1.3887e-23	0.0264677	0.00368348	100.177	0.027072
	rs12951743	A	G	0.133877	0.731347	5.6283e-50	0.00900665	0.0069937	220.93	0.268653
	rs142467156	C	T	0.169153	0.0317808	5.3941e-12	0.0245334	0.00175778	47.5347	0.0317808
	rs146995623	T	C	-0.12646	0.106704	1.141e-19	0.0139356	0.00303943	82.3423	0.106704
	rs148807665	T	C	-0.295899	0.0361807	1.3985e-35	0.0237672	0.00606939	154.988	0.0361807
	rs220993	G	A	0.155851	0.175304	1.4859e-44	0.0111295	0.00697423	196.081	0.175304
	rs2246200	C	G	0.0642576	0.385858	6.6586e-15	0.00824778	0.00195311	60.6942	0.385858
	rs34947586	T	C	-0.291042	0.201465	3.7868e-163	0.0106924	0.0265312	740.852	0.201465
	rs56093546	A	T	-0.0881923	0.187248	2.6579e-15	0.0111553	0.00236178	62.4985	0.187248
	rs62059189	T	C	0.120641	0.106526	1.596e-20	0.0129912	0.00276284	86.2317	0.106526
	rs7215728	T	C	0.132881	0.585479	2.3077e-59	0.00817824	0.00849779	263.984	0.414521
	rs72837628	T	C	0.403442	0.0250282	3.3922e-53	0.0262781	0.00788093	235.693	0.0250282
	rs79769867	G	A	0.090733	0.0666706	2.4953e-08	0.0162788	0.00102349	31.0641	0.0666706
CTBS	rs10873655	G	A	-0.0630972	0.191572	5.0225e-10	0.0101472	0.00123165	38.6635	0.191572
	rs11163977	A	G	-0.168351	0.02887	1.7343e-11	0.0250269	0.0015867	45.2467	0.02887
	rs114193420	G	A	0.124727	0.0424368	1.0466e-08	0.0217937	0.00126274	32.7513	0.0424368
	rs116579508	A	G	-0.214978	0.0418751	3.0006e-25	0.0207074	0.00369478	107.772	0.0418751
	rs12027987	C	T	0.0850451	0.221823	8.8942e-19	0.00961146	0.00249075	78.2874	0.221823
	rs12408872	G	C	0.251402	0.291262	3.5927e-34	0.0206267	0.0254303	148.5	0.291262
	rs143112177	C	T	-0.182853	0.0235602	6.8117e-10	0.0296348	0.001536	38.0683	0.0235602
	rs143376581	T	C	-0.139637	0.0397805	4.4699e-11	0.0211972	0.00148739	43.3922	0.0397805
	rs17112191	G	T	-0.441246	0.898015	1e-200	0.0131506	0.0344345	1125.76	0.101985
	rs17131635	T	C	0.0633253	0.338588	4.5717e-14	0.00839447	0.00179287	56.9038	0.338588
	rs1770568	G	T	0.058532	0.28651	2.9389e-11	0.00880233	0.00139874	44.2144	0.28651
	rs2945138	A	G	0.465582	0.03125	6.4903e-82	0.0242858	0.0129545	367.501	0.03125
	rs2945155	C	G	-0.181834	0.681911	1.7921e-100	0.00854549	0.0141408	452.742	0.318089
	rs316639	C	T	-0.106302	0.811367	1.4839e-25	0.0101737	0.00344704	109.168	0.188633
	rs4551615	G	A	-0.112708	0.0655456	2.4003e-12	0.0160809	0.00155369	49.1202	0.0655456
	rs4907096	T	C	-0.0533307	0.570033	3.0035e-11	0.00802412	0.00139224	44.1705	0.429967
	rs56935748	G	T	-0.504686	0.0370584	2.0852e-114	0.0222	0.017854	516.78	0.0370584
	rs57636989	G	A	-0.162567	0.678774	2.125e-81	0.0085074	0.0113934	365.127	0.321226
	rs61768860	G	A	0.100641	0.0621469	2.3408e-09	0.0168515	0.00117929	35.6648	0.0621469
	rs626118	C	T	0.0636906	0.179777	1.1606e-09	0.0104658	0.00119489	37.0321	0.179777
	rs74096182	A	G	0.212767	0.0169802	2.2981e-09	0.0356071	0.001509	35.7024	0.0169802
	rs74570015	C	T	-0.357826	0.0184255	5.375e-27	0.0332586	0.0046101	115.745	0.0184255
	rs76069520	T	C	-0.206274	0.0407321	3.1128e-20	0.0223848	0.003314	84.9077	0.0407321
	rs78224377	A	C	0.188409	0.0454014	4.8727e-20	0.0205532	0.00306753	84.0259	0.0454014
CTRC	rs111953504	C	T	0.222371	0.0456969	1.6781e-11	0.0330338	0.00429427	45.3058	0.0456969
	rs11585286	G	C	-0.109656	0.14419	1.2895e-10	0.0170581	0.00295885	41.3184	0.14419
	rs12070915	C	T	-0.177137	0.0751463	3.8225e-11	0.0267954	0.00434247	43.6926	0.0751463
	rs12141308	G	T	-0.25429	0.0380249	2.1717e-16	0.030965	0.00470838	67.4308	0.0380249
	rs12724615	T	C	-0.332174	0.639882	6.4387e-122	0.0141468	0.0483909	551.232	0.360118
	rs2473356	T	C	0.144463	0.1482	1.7524e-14	0.0188408	0.00524144	58.7816	0.1482
	rs3765373	A	G	0.181867	0.148504	4.4413e-22	0.0188257	0.00829551	93.3105	0.148504
	rs7555994	T	C	-0.158503	0.105198	1.6363e-15	0.0198971	0.00470746	63.4493	0.105198
	rs79412974	A	T	-0.152261	0.0864478	1.2935e-12	0.0214604	0.00364846	50.3317	0.0864478
CYTL1	rs10018087	T	C	0.0662766	0.578862	3.1773e-16	0.00811557	0.00213708	66.6891	0.421138
	rs10031270	G	T	0.563718	0.156254	1e-200	0.0109988	0.0773126	2626.67	0.156254
	rs114048005	T	C	0.455846	0.0206684	2.8448e-51	0.0302628	0.00834192	226.874	0.0206684
	rs114743484	G	A	0.251645	0.0167451	1.5427e-12	0.0355893	0.00208092	49.992	0.0167451
	rs116160326	T	C	0.229075	0.016325	1.9611e-09	0.0381716	0.00168252	36.011	0.016325
	rs116521001	A	G	0.122783	0.0408471	8.3716e-09	0.0213135	0.00117988	33.1845	0.0408471
	rs11730372	T	G	-0.12817	0.0337965	3.5357e-08	0.0232504	0.00107171	30.3866	0.0337965
	rs11940060	G	A	0.127267	0.20914	3.6188e-38	0.00985274	0.00532939	166.836	0.20914
	rs12500965	G	A	-0.056611	0.468818	1.5031e-12	0.00800268	0.00159362	50.0383	0.468818
	rs2968677	C	T	0.0545786	0.635086	4.3511e-11	0.0082799	0.00137879	43.4477	0.364914
	rs34998838	T	C	-0.0502943	0.652775	2.0249e-09	0.00838826	0.00114537	35.9473	0.347225
	rs35139055	A	G	-0.0568623	0.245045	8.2436e-09	0.00986627	0.00119488	33.2132	0.245045
	rs4450871	G	A	-0.0762414	0.446808	7.4907e-21	0.00813971	0.00286525	87.7274	0.446808
	rs4689973	T	C	0.130056	0.829418	9.5777e-31	0.0112819	0.00476345	132.881	0.170582
	rs62291579	T	G	-0.0948314	0.72949	7.4942e-26	0.00902023	0.0035367	110.52	0.27051
	rs6446309	C	T	-0.0850647	0.214702	1.9012e-18	0.00970737	0.00243411	76.7835	0.214702
	rs6835089	C	T	-0.115713	0.0440665	3.2987e-09	0.0195593	0.00112678	34.9968	0.0440665
	rs730575	C	T	-0.0627966	0.215221	1.1885e-10	0.00974996	0.00133032	41.48	0.215221
	rs76409081	A	C	-0.137632	0.163931	1.8736e-32	0.0116033	0.00516565	140.685	0.163931
	rs78047899	A	G	-0.0688264	0.155292	4.3146e-10	0.011026	0.00124124	38.9626	0.155292
	rs79933918	T	C	0.282661	0.0167692	1.941e-13	0.0384426	0.00262776	54.0584	0.0167692
DBH	rs129940	G	A	-0.272443	0.0569963	3.5046e-28	0.0247505	0.00791572	121.151	0.0569963
	rs129960	A	G	0.343819	0.0253856	2.4452e-18	0.0393628	0.00581535	76.2815	0.0253856
	rs13296710	C	T	0.54654	0.0138809	4.0493e-14	0.0722994	0.00811119	57.1282	0.0138809
	rs2427998	G	T	-0.110566	0.842874	1.9911e-14	0.0144508	0.00322761	58.5344	0.157126
	rs2519131	G	C	-0.165568	0.341357	6.7323e-50	0.0111478	0.0121765	220.56	0.341357
	rs3025411	A	G	-0.136173	0.0735272	1.6157e-08	0.024107	0.00251998	31.9028	0.0735272
	rs74516139	A	G	-0.196021	0.0240916	2.8502e-08	0.0353171	0.00180353	30.8022	0.0240916
FCGR3B	rs111504845	A	G	-0.110059	0.358032	6.7781e-28	0.0100528	0.00553736	119.85	0.358032
	rs111516147	A	C	0.312668	0.0443398	2.5613e-41	0.0232232	0.00821697	181.252	0.0443398
	rs113734690	A	G	0.368991	0.0181661	3.4683e-18	0.0424372	0.00483346	75.5933	0.0181661
	rs11799952	T	C	0.180067	0.139115	3.0128e-41	0.0133862	0.0077065	180.933	0.139115
	rs12026369	G	C	0.198635	0.0485961	1.5458e-21	0.020839	0.00363518	90.8498	0.0485961
	rs142917083	C	T	-0.530918	0.0136068	2.4279e-27	0.0490138	0.00750958	117.317	0.0136068
	rs16832866	A	G	-0.256721	0.0387958	6.9874e-26	0.0244033	0.00489127	110.658	0.0387958
	rs17411858	G	A	0.254202	0.131939	2.1034e-76	0.0137413	0.0145859	342.187	0.131939
	rs192757258	A	G	-0.689709	0.0462963	1.5934e-14	0.0898094	0.0403135	58.8938	0.0462963
	rs2275603	G	A	-0.0888341	0.216263	7.3292e-17	0.0106495	0.00266797	69.5769	0.216263
	rs2307418	G	T	0.0676614	0.15382	2.0397e-08	0.0120639	0.00119034	31.454	0.15382
	rs3767635	G	A	-0.0749152	0.318464	1.0661e-15	0.00934221	0.00243031	64.2995	0.318464
	rs41297666	C	A	-0.557525	0.0328812	2.6604e-16	0.0680938	0.0193858	66.9973	0.0328812
	rs4326638	T	C	-0.0695958	0.457708	5.1252e-15	0.0088955	0.00239869	61.2055	0.457708
	rs4436408	A	G	-0.0641675	0.259931	1.0037e-10	0.00992337	0.00158162	41.8099	0.259931
	rs55857747	G	A	-0.073611	0.851582	2.3179e-09	0.0123225	0.00136784	35.6824	0.148418
	rs55960710	A	G	0.17758	0.0511359	2.5557e-18	0.020342	0.00305084	76.2015	0.0511359
	rs56402041	A	G	-0.12755	0.897546	6.9311e-17	0.0152788	0.00298319	69.6865	0.102454
	rs61802300	A	G	0.159525	0.116564	6.3298e-23	0.0161822	0.00521386	97.1717	0.116564
	rs6681076	G	A	0.270749	0.958037	1.2882e-24	0.0264354	0.00585952	104.885	0.0419633
	rs7522794	T	C	-0.0576644	0.581074	2.1616e-10	0.00908186	0.00161626	40.3116	0.418926
GPNMB	rs10232205	C	A	-0.249385	0.938561	2.2403e-48	0.0170633	0.00712151	213.593	0.0614388
	rs10266770	G	A	0.113596	0.229087	1.9747e-32	0.00958022	0.00453716	140.586	0.229087
	rs10488280	C	A	-0.0850855	0.0867142	2.2424e-09	0.0142302	0.00114536	35.7485	0.0867142
	rs112330055	A	G	0.170996	0.0648148	1.3283e-23	0.0170762	0.00353212	100.267	0.0648148
	rs117553971	C	T	-0.248735	0.0250226	7.3806e-19	0.0280458	0.0030097	78.6513	0.0250226
	rs11763210	C	A	-0.102826	0.735409	1.8967e-29	0.00912593	0.00409782	126.946	0.264591
	rs117655012	G	C	0.132628	0.0331467	2.2113e-08	0.023706	0.00112619	31.2984	0.0331467
	rs12700459	A	G	-0.0702924	0.172398	3.3342e-11	0.0106007	0.00140795	43.966	0.172398
	rs13221012	T	A	0.0583387	0.320057	1.0756e-11	0.00858414	0.00147911	46.184	0.320057
	rs13225706	A	G	0.228315	0.179098	7.8387e-105	0.0104999	0.0150965	472.788	0.179098
	rs142078176	G	A	-0.294203	0.0149295	1.7834e-09	0.0489001	0.0025394	36.192	0.0149295
	rs142538457	G	A	0.757872	0.0123677	1.8988e-40	0.0569187	0.0138374	177.261	0.0123677
	rs144460857	T	C	0.185019	0.0815935	5.3536e-35	0.0149904	0.00510422	152.327	0.0815935
	rs144633272	T	C	-0.298147	0.0357999	6.1808e-36	0.0238234	0.00609934	156.61	0.0357999
	rs148140007	G	A	-0.201892	0.0166219	1.4979e-08	0.0356593	0.00133074	32.0522	0.0166219
	rs148288381	G	A	-0.258171	0.0138037	6.3939e-10	0.0417725	0.0018114	38.1937	0.0138037
	rs1637245	C	T	-0.231876	0.962375	1.461e-27	0.0213155	0.0038786	118.33	0.037625
	rs182255344	T	C	-0.358769	0.0158416	1.4611e-09	0.0593164	0.00399747	36.5751	0.0158416
	rs1880239	A	C	0.0723176	0.245395	7.7623e-15	0.00930537	0.00193314	60.3939	0.245395
	rs1989493	T	C	-0.0558009	0.798316	4.8534e-08	0.0102267	0.00100167	29.7703	0.201684
	rs2056576	T	C	-0.0494141	0.301928	1.7164e-08	0.008764	0.00102822	31.7884	0.301928
	rs2268748	C	T	0.185196	0.0515982	2.0661e-24	0.0181633	0.00334554	103.956	0.0515982
	rs274038	A	G	-0.120791	0.0520748	7.8212e-11	0.0185718	0.00143839	42.2991	0.0520748
	rs377383	T	G	0.158638	0.72226	5.6297e-70	0.00897101	0.0099957	312.682	0.27774
	rs4279506	C	G	0.0752398	0.431412	2.1263e-20	0.00812893	0.00276956	85.6643	0.431412
	rs4722252	C	G	0.0822167	0.349005	1.2855e-22	0.00840095	0.00306216	95.7714	0.349005
	rs56200701	T	C	-0.100717	0.111197	2.6367e-15	0.0127379	0.00200109	62.5151	0.111197
	rs6461708	A	C	-0.252355	0.856434	1.8526e-107	0.0114603	0.0154189	484.845	0.143566
	rs6953685	A	T	0.0872786	0.621041	3.9419e-26	0.00825423	0.00357276	111.798	0.378959
	rs74688493	A	G	-0.293486	0.0194228	8.5023e-18	0.0341561	0.00327021	73.8245	0.0194228
	rs75165012	C	A	0.191646	0.0201489	3.9327e-09	0.0325536	0.00144814	34.655	0.0201489
	rs76076073	G	C	0.209226	0.036742	6.9835e-21	0.0223196	0.00308905	87.8676	0.036742
	rs7789949	C	A	-0.28134	0.0169263	1.7217e-13	0.0381804	0.00262723	54.2925	0.0169263
	rs7797870	G	C	-0.329999	0.365193	1e-200	0.00836173	0.0480648	1557.42	0.365193
	rs7806462	T	C	-0.15272	0.0989129	4.8877e-30	0.0134125	0.00414037	129.642	0.0989129
	rs79429530	T	C	-0.219849	0.016271	5.913e-09	0.0377812	0.00154489	33.8577	0.016271
HLA-A	rs114322499	T	C	0.490267	0.0584372	7.7393e-106	0.0224376	0.0257689	477.378	0.0584372
	rs114406793	T	C	-0.395356	0.0253306	5.0472e-30	0.0347303	0.00765895	129.571	0.0253306
	rs114723080	T	C	0.453982	0.0147785	1.0206e-17	0.0529635	0.00596586	73.4603	0.0147785
	rs114791520	C	T	0.417671	0.0251438	2.3703e-10	0.0659286	0.00847953	40.1177	0.0251438
	rs115056485	C	T	-0.273765	0.0205315	1.4731e-12	0.0386838	0.00300532	50.0779	0.0205315
	rs115070292	G	A	-0.277212	0.037221	8.361e-16	0.0344419	0.00547753	64.7706	0.037221
	rs115086524	T	G	-0.301247	0.029617	2.6247e-14	0.0395576	0.00518919	57.9839	0.029617
	rs115094999	G	A	0.182432	0.0341234	1.4024e-09	0.0301271	0.00218904	36.6635	0.0341234
	rs115771946	T	C	0.455568	0.0271761	7.6012e-40	0.0344842	0.0108547	174.506	0.0271761
	rs116157950	T	G	0.409018	0.0431174	7.3988e-60	0.025066	0.0136167	266.236	0.0431174
	rs116381906	C	T	0.231991	0.0219098	2.1139e-09	0.0387369	0.00230139	35.8623	0.0219098
	rs116704294	T	C	0.452303	0.023428	1.5219e-36	0.0358237	0.00927432	159.392	0.023428
	rs116819668	C	A	-0.473766	0.0176105	1.8446e-13	0.0643748	0.00770646	54.1467	0.0176105
	rs117136783	G	A	-0.267861	0.0254965	5.3499e-15	0.0342607	0.00355277	61.1187	0.0254965
	rs117485380	G	C	-0.151499	0.064947	7.5549e-16	0.0187939	0.00277995	64.9758	0.064947
	rs138131857	A	G	-0.35359	0.0326547	2.4617e-23	0.0355281	0.00783684	99.0345	0.0326547
	rs139169254	A	G	-0.306934	0.0249138	3.6017e-11	0.0463681	0.00455637	43.8086	0.0249138
	rs142268751	T	C	-0.20029	0.0617617	8.4594e-25	0.0194789	0.0046277	105.718	0.0617617
	rs143617141	A	G	-0.19503	0.0209917	5.4636e-09	0.0334402	0.00156094	34.0114	0.0209917
	rs143723197	C	T	0.493919	0.0642187	1.9474e-114	0.0217234	0.0284857	516.899	0.0642187
	rs144129177	A	G	0.291303	0.0217285	9.1657e-14	0.0390874	0.00359454	55.534	0.0217285
	rs144447022	T	G	-0.0997554	0.0857645	3.1535e-09	0.0168409	0.00155809	35.0835	0.0857645
	rs146809058	T	C	-0.90217	0.0145582	3.6219e-12	0.129788	0.0228203	48.2711	0.0145582
	rs181108006	G	A	-0.364767	0.0122794	2.2344e-08	0.0652221	0.00321718	31.2718	0.0122794
	rs182978364	A	G	-0.251843	0.0169375	3.3471e-09	0.0425872	0.00210769	34.9664	0.0169375
	rs184269778	C	A	-0.229041	0.0247036	2.9841e-10	0.0363592	0.00252149	39.6774	0.0247036
	rs3129057	C	T	0.146975	0.471981	5.7111e-60	0.00899839	0.0106522	266.762	0.471981
	rs61730330	A	G	-0.179838	0.0629296	8.6119e-19	0.0203165	0.00379986	78.3467	0.0629296
	rs9257940	G	A	-0.298606	0.03645	3.5778e-35	0.0241301	0.00622423	153.123	0.03645
HLA-DRA	rs114445199	A	G	-0.341298	0.0459756	3.3449e-28	0.0309935	0.0101151	121.242	0.0459756
	rs11969467	G	T	0.279029	0.0186035	3.166e-08	0.0504381	0.00283487	30.5984	0.0186035
	rs2293751	A	G	0.0821801	0.498701	6.395e-11	0.0125769	0.0033654	42.689	0.498701
	rs9274558	A	G	0.113211	0.349036	1.0026e-09	0.0185315	0.00579042	37.3095	0.349036
IL18R1	rs10203724	A	C	0.0907954	0.835169	2.2519e-17	0.0107068	0.00226458	71.9093	0.164831
	rs10515922	G	A	0.118759	0.0920741	5.4469e-18	0.0137395	0.00235248	74.7071	0.0920741
	rs112254084	A	C	-0.194494	0.0214971	1.7415e-11	0.0289167	0.00158888	45.2359	0.0214971
	rs11465567	G	A	0.375161	0.10157	2.2965e-178	0.0131744	0.0250438	810.865	0.10157
	rs11465575	G	A	-0.210063	0.0340913	1.6003e-21	0.0220465	0.00289768	90.7808	0.0340913
	rs114696516	G	T	0.523826	0.0589914	1.2222e-15	0.0654602	0.0295633	63.9743	0.0589914
	rs114879104	C	T	-0.252146	0.0389011	5.6122e-32	0.0214242	0.00473156	138.505	0.0389011
	rs116557155	A	G	-0.605523	0.0196308	1.7373e-13	0.0821896	0.0139166	54.2504	0.0196308
	rs11676124	T	C	-0.321772	0.608166	1e-200	0.00820771	0.0470255	1536.83	0.391834
	rs11677922	A	T	0.0681677	0.210364	4.3201e-10	0.0109205	0.0015414	38.962	0.210364
	rs13402123	T	C	0.237004	0.0191334	4.6416e-13	0.0327557	0.00210392	52.3482	0.0191334
	rs1420095	G	A	0.296634	0.0856986	1.1423e-96	0.0142175	0.0136015	435.279	0.0856986
	rs145903188	C	T	0.322853	0.0204474	4.1761e-24	0.0318788	0.00415811	102.558	0.0204474
	rs1468790	G	C	-0.126975	0.54273	4.3603e-57	0.00797419	0.00793898	253.535	0.45727
	rs148900885	G	A	-0.209014	0.0338506	1.7262e-19	0.0231484	0.00284939	81.5225	0.0338506
	rs1558644	G	A	0.0783637	0.81572	2.0413e-14	0.010246	0.0018428	58.4913	0.18428
	rs17205284	T	C	-0.091839	0.0892417	1.2282e-10	0.0142702	0.00136918	41.4155	0.0892417
	rs17812637	A	G	-0.0961288	0.0704131	1.2154e-09	0.0158156	0.00120825	36.9409	0.0704131
	rs2041748	A	G	-0.090743	0.222266	2.5428e-21	0.00957214	0.00283874	89.8628	0.222266
	rs34650568	G	A	0.0864988	0.153808	1.9573e-14	0.0113017	0.0019438	58.5737	0.153808
	rs34727025	G	C	0.067383	0.73429	1.3701e-13	0.00910655	0.00176863	54.7476	0.26571
	rs36078571	G	A	0.309062	0.0325141	8.3748e-41	0.0231059	0.0059736	178.903	0.0325141
	rs3917296	G	A	-0.154576	0.0801608	4.2747e-26	0.0146294	0.00351125	111.635	0.0801608
	rs4851534	T	A	-0.0624731	0.434436	7.184e-15	0.00802893	0.00191422	60.5401	0.434436
	rs4851542	A	G	0.296315	0.0179734	8.5481e-10	0.0483038	0.00308991	37.6247	0.0179734
	rs58793722	T	C	-0.139023	0.14957	2.8305e-35	0.0112173	0.00489276	153.591	0.14957
	rs59608009	C	T	0.240882	0.0202872	2.1785e-10	0.0379449	0.00230122	40.295	0.0202872
	rs6543139	G	A	-0.204369	0.051842	4.1798e-29	0.0182512	0.00408925	125.378	0.051842
	rs6709515	C	T	-0.0471751	0.474513	4.9157e-09	0.0080644	0.00110862	34.2179	0.474513
	rs6742931	T	C	0.176487	0.263494	5.4485e-85	0.00903402	0.0119449	381.623	0.263494
	rs6752589	A	G	-0.0512466	0.255741	1.821e-08	0.00910548	0.000998734	31.6735	0.255741
	rs74909818	G	A	-0.165215	0.026226	1.8992e-09	0.0275074	0.00139224	36.0717	0.026226
	rs75452014	A	G	0.431097	0.0153965	1.9788e-14	0.0563371	0.00560302	58.5434	0.0153965
	rs7594983	C	A	0.15977	0.563674	2.2431e-86	0.00811096	0.0124006	387.99	0.436326
	rs76805227	A	G	0.265866	0.0254933	4.9444e-22	0.0275523	0.00349981	93.1058	0.0254933
	rs78136548	G	T	-0.269039	0.111222	3.0274e-100	0.0126583	0.0141083	451.7	0.111222
	rs79739102	C	T	0.102369	0.0678946	2.6842e-10	0.0162076	0.00132461	39.8905	0.0678946
KIR2DS4	rs11084366	G	T	-0.221123	0.33791	1.308e-43	0.015968	0.02141	191.721	0.33791
	rs111457558	T	C	-0.515311	0.0502797	2.9237e-37	0.040401	0.0247332	162.637	0.0502797
	rs111475383	C	T	-0.391695	0.0469166	6.7491e-21	0.0417697	0.0135352	87.9101	0.0469166
	rs113412262	T	C	0.441598	0.0214162	8.4412e-10	0.0719625	0.00810752	37.6403	0.0214162
	rs113653272	A	G	-0.231153	0.0502989	7.5732e-12	0.0337632	0.00507882	46.8616	0.0502989
	rs11574578	A	G	-0.213635	0.0792647	3.2469e-09	0.0360967	0.00661766	35.0141	0.0792647
	rs12327595	A	G	-0.456242	0.0239406	2.1597e-11	0.0681507	0.00963444	44.7982	0.0239406
	rs12983499	T	C	-0.482929	0.0292988	4.0519e-16	0.0593504	0.013092	66.1826	0.0292988
	rs138265129	A	G	0.469912	0.0442115	3.7167e-39	0.0358958	0.0183202	171.337	0.0442115
	rs140109311	A	G	0.435435	0.0172937	1.0441e-08	0.0760798	0.00640322	32.7444	0.0172937
	rs1654660	A	G	-0.180842	0.12757	2.8764e-16	0.0221124	0.00722695	66.87	0.12757
	rs17273309	T	C	-0.33073	0.0438372	4.3592e-20	0.0360319	0.00908629	84.232	0.0438372
	rs17606864	T	C	0.137955	0.147939	7.2111e-11	0.0211708	0.00477507	42.4526	0.147939
	rs180941790	T	C	-0.431019	0.0255259	2.664e-12	0.0616252	0.00915754	48.9003	0.0255259
	rs192226185	A	C	0.884636	0.0276824	8.9464e-15	0.114095	0.040425	60.0325	0.0276824
	rs270771	T	C	-0.236176	0.045046	3.1326e-11	0.0355677	0.00477598	44.0827	0.045046
	rs34549987	T	C	0.414921	0.473181	7.1744e-122	0.0176742	0.0790472	550.956	0.473181
	rs35397129	C	A	-0.459824	0.0322752	7.8421e-17	0.0551778	0.0130357	69.4208	0.0322752
	rs4487030	G	A	-0.753562	0.418745	1e-200	0.0159994	0.216564	2217.79	0.418745
	rs4806606	G	A	-0.618015	0.310371	1e-200	0.0190737	0.140526	1049.52	0.310371
	rs4806787	A	C	-0.0894646	0.395148	3.0441e-09	0.0150893	0.00381139	35.1454	0.395148
	rs7258679	T	G	0.590561	0.579184	1e-200	0.0183642	0.145305	1033.82	0.420816
	rs7259090	A	G	-0.507359	0.144796	2.4856e-86	0.025764	0.0599305	387.671	0.144796
	rs73056168	G	T	0.361232	0.0946123	4.4798e-33	0.0301504	0.0218666	143.5	0.0946123
	rs73618316	A	G	0.256033	0.0704424	6.6143e-19	0.0288283	0.00851177	78.8603	0.0704424
	rs73933968	G	C	-0.353651	0.0364567	6.0129e-14	0.0471045	0.00871022	56.3495	0.0364567
	rs76827991	C	G	0.883075	0.369732	1e-200	0.0217924	0.266563	1641.31	0.369732
	rs78769217	A	G	0.177236	0.108381	4.2761e-10	0.0283869	0.00603447	38.9704	0.108381
	rs912734	G	A	0.154489	0.38845	1.841e-24	0.0151353	0.0112123	104.164	0.38845
LY75	rs10189560	C	G	-0.195798	0.856021	2.2011e-56	0.0123752	0.00936149	250.31	0.143979
	rs10196220	T	C	-0.341744	0.0366763	1.084e-46	0.0238171	0.00818503	205.869	0.0366763
	rs10203954	G	A	-0.246433	0.0832676	1.3673e-55	0.0156902	0.00918625	246.666	0.0832676
	rs10497207	C	T	-0.310967	0.213388	4.6958e-189	0.0106034	0.0314422	860.008	0.213388
	rs1117974	T	C	0.118685	0.182508	5.2648e-10	0.0191086	0.00418569	38.5694	0.182508
	rs112350227	T	C	-0.243837	0.0261331	4.898e-16	0.0300518	0.00301723	65.8293	0.0261331
	rs113098364	C	T	0.109558	0.104582	4.0945e-13	0.0151062	0.00224296	52.5943	0.104582
	rs114216385	G	A	0.175724	0.025438	2.4614e-09	0.0294636	0.00152869	35.5674	0.025438
	rs114843928	C	T	-0.247657	0.0309574	9.9374e-23	0.0252389	0.00366643	96.2778	0.0309574
	rs115258654	T	C	0.180534	0.020886	2.4358e-08	0.0323654	0.00133125	31.1114	0.020886
	rs115531428	C	T	-0.41314	0.0131679	8.4442e-12	0.0604837	0.00441634	46.6482	0.0131679
	rs115652778	A	G	0.130917	0.0578077	3.8169e-12	0.0188532	0.00186353	48.2154	0.0578077
	rs116506763	G	T	0.134035	0.0478496	3.465e-10	0.021355	0.00163433	39.3912	0.0478496
	rs11690372	G	A	-0.236596	0.0221346	5.4025e-11	0.0360703	0.00241737	43.0196	0.0221346
	rs12996861	C	G	-0.265141	0.806319	1.6029e-128	0.0109934	0.0214855	581.648	0.193681
	rs13004043	C	T	0.0587283	0.336323	2.5356e-10	0.0092854	0.00153734	40	0.336323
	rs13027101	C	A	-0.10473	0.182983	9.4889e-21	0.0112111	0.00326883	87.2589	0.182983
	rs1344631	G	A	-0.348859	0.574542	1e-200	0.00876762	0.0561575	1583.09	0.425458
	rs139392951	T	C	0.19705	0.0268021	2.8303e-10	0.0312381	0.0020215	39.7868	0.0268021
	rs140845113	C	T	0.602608	0.0152481	4.4468e-12	0.0870531	0.0107877	47.8964	0.0152481
	rs140885251	G	A	0.125954	0.0573184	2.2896e-09	0.0210766	0.00171146	35.7091	0.0573184
	rs149914480	A	G	0.227032	0.0279703	2.3475e-14	0.0297548	0.0027949	58.2128	0.0279703
	rs16844591	C	T	-0.244401	0.0245281	1.1176e-15	0.0305001	0.00285019	64.2041	0.0245281
	rs16844882	G	A	0.135222	0.361333	1.5297e-50	0.00904418	0.00836872	223.524	0.361333
	rs2112115	A	G	0.0619492	0.761731	1.243e-09	0.0101981	0.00139112	36.898	0.238269
	rs2162499	T	C	0.149553	0.0767222	4.2237e-20	0.0162871	0.00315864	84.3083	0.0767222
	rs2715917	C	G	-0.206694	0.0346343	8.7121e-18	0.024063	0.00284868	73.7772	0.0346343
	rs2729706	G	C	-0.175084	0.138865	2.5065e-44	0.0125364	0.00727804	195.037	0.138865
	rs34327722	A	G	-0.191696	0.667725	2.3146e-96	0.00920287	0.0160445	433.856	0.332275
	rs34442850	A	G	-0.222814	0.0167619	1.4059e-09	0.0368002	0.00163376	36.6561	0.0167619
	rs3771704	T	C	-0.116131	0.241224	2.7317e-30	0.0101542	0.00491273	130.791	0.241224
	rs4665042	G	C	-0.0539408	0.458799	6.132e-10	0.00871841	0.00144284	38.2761	0.458799
	rs4665072	T	C	0.068343	0.568686	8.0561e-14	0.00914961	0.00228607	55.7888	0.431314
	rs62175468	G	T	0.227158	0.134569	2.5696e-67	0.0131041	0.0118761	300.471	0.134569
	rs62175484	A	C	-0.160236	0.49422	9.0719e-72	0.00894451	0.0126733	320.9	0.49422
	rs62177307	G	T	-0.137836	0.894316	1.7664e-22	0.0141306	0.00357846	95.1411	0.105684
	rs72954854	T	C	0.211065	0.101782	7.4714e-49	0.0143679	0.00807959	215.78	0.101782
	rs72996609	G	A	0.18596	0.0932505	3.9822e-35	0.0150376	0.00581401	152.914	0.0932505
	rs74926079	A	G	0.0855159	0.173838	8.6654e-14	0.0114634	0.00209616	55.6459	0.173838
	rs75078492	C	A	-0.249529	0.967023	1.5354e-09	0.0413093	0.00395552	36.4797	0.0329774
	rs75131375	T	C	0.208099	0.0187827	5.1826e-09	0.0356254	0.00159368	34.1176	0.0187827
	rs75332433	G	T	0.63174	0.0170332	2.5916e-08	0.113479	0.0131879	30.9648	0.0170332
	rs77090394	C	A	-0.142287	0.964326	1.4449e-09	0.0235173	0.00139099	36.6033	0.0356735
	rs78033467	C	A	-0.247602	0.0272872	5.3459e-20	0.0270405	0.00324392	83.8386	0.0272872
	rs78884767	T	C	-0.317609	0.0224524	1.2883e-25	0.0303577	0.00440856	109.449	0.0224524
	rs79672070	T	C	0.354448	0.0179742	2.7276e-16	0.0433051	0.00441554	66.9837	0.0179742
	rs79809745	G	A	0.235169	0.0245951	5.24e-16	0.0290124	0.0026465	65.6987	0.0245951
	rs79932386	A	G	-0.0847548	0.182363	6.2278e-14	0.011296	0.0021376	56.2922	0.182363
MST1	rs11716948	T	C	-0.113763	0.247238	6.6034e-11	0.0174232	0.0047942	42.6234	0.247238
	rs140746667	T	C	0.468367	0.0576521	3.7419e-35	0.0378591	0.0232808	153.001	0.0576521
	rs147026698	T	C	-0.385112	0.0235	2.196e-09	0.0643731	0.00676081	35.7767	0.0235
	rs55921200	C	T	0.165487	0.0871697	2.4836e-10	0.0261515	0.00433934	40.0349	0.0871697
	rs73077175	A	G	-0.111021	0.369501	3.8766e-13	0.0152927	0.00571018	52.6918	0.369501
	rs74433784	G	T	0.253175	0.05881	1.4969e-11	0.0375164	0.00704581	45.5267	0.05881
	rs873985	G	A	-0.120036	0.153698	4.3896e-09	0.020454	0.00373442	34.433	0.153698
PON2	rs1018874	A	G	0.075389	0.460584	1.0042e-20	0.00807526	0.00281614	87.1515	0.460584
	rs10261470	A	G	0.670233	0.111147	1e-200	0.0126467	0.0815223	2808.48	0.111147
	rs10263800	G	A	0.179036	0.111774	1.0895e-41	0.0132358	0.00632442	182.959	0.111774
	rs113043276	G	A	0.233304	0.0156965	7.6666e-11	0.0358537	0.0016791	42.339	0.0156965
	rs113836153	T	C	-0.102515	0.101277	1.1185e-14	0.013271	0.00190948	59.6687	0.101277
	rs117265293	A	G	0.422806	0.0150741	5.8872e-21	0.0450172	0.00528016	88.2009	0.0150741
	rs117515316	C	T	-0.154962	0.0277627	8.1489e-10	0.0252302	0.00129464	37.7203	0.0277627
	rs117603700	T	C	0.754788	0.0210465	1.477e-110	0.0337849	0.0229374	499.073	0.0210465
	rs13236941	T	C	0.11048	0.166278	4.2821e-25	0.0106766	0.00337277	107.072	0.166278
	rs139857098	A	G	0.186091	0.0194909	3.7605e-09	0.0315703	0.00132187	34.7425	0.0194909
	rs142562976	T	G	0.120663	0.0676582	4.9524e-13	0.0166968	0.00183348	52.2215	0.0676582
	rs144865209	G	A	0.154947	0.0314988	5.8235e-11	0.0236617	0.00146269	42.8786	0.0314988
	rs150944741	C	T	0.326375	0.0177151	5.9497e-22	0.0338898	0.0036935	92.7391	0.0177151
	rs182888917	A	G	0.285105	0.0135659	7.1569e-09	0.0492648	0.00217077	33.4873	0.0135659
	rs184981458	G	A	-0.363741	0.0208993	3.8956e-36	0.0289799	0.00538552	157.529	0.0208993
	rs2299262	T	C	-0.107598	0.38891	9.2519e-40	0.00815384	0.0054728	174.123	0.38891
	rs340	C	T	0.150195	0.0410578	8.7712e-14	0.0201379	0.0017732	55.6227	0.0410578
	rs35924395	C	T	-0.137781	0.0830212	2.1811e-21	0.0145096	0.00288208	90.1663	0.0830212
	rs3917507	G	A	-0.148024	0.0517864	5.3974e-16	0.01827	0.00214724	65.6381	0.0517864
	rs43056	A	T	-0.099069	0.684956	4.124e-30	0.00868942	0.00421797	129.977	0.315044
	rs43063	C	T	-0.1072	0.38953	1.6794e-39	0.00815148	0.00543574	172.938	0.38953
	rs62467698	C	G	0.140409	0.654604	2.7646e-63	0.0083613	0.00883609	281.977	0.345396
	rs62467712	G	A	-0.146258	0.034571	2.8138e-11	0.0219742	0.00142588	44.2981	0.034571
	rs6465412	C	T	0.0620892	0.71657	2.5306e-12	0.00886786	0.00156346	49.0193	0.28343
	rs67914831	C	T	-0.106359	0.099132	4.1737e-15	0.0135496	0.00201639	61.6122	0.099132
	rs6966287	T	C	-0.0576673	0.224003	1.4611e-09	0.00953416	0.00115479	36.582	0.224003
	rs6979558	C	T	0.0662183	0.499455	8.139e-17	0.00795004	0.00218763	69.3729	0.499455
	rs705376	A	G	0.193406	0.0905229	3.9811e-44	0.0138809	0.00612146	194.125	0.0905229
	rs73235069	C	T	-0.069539	0.115751	3.2538e-08	0.0125812	0.00098891	30.548	0.115751
	rs73235159	C	T	-0.438687	0.0171295	4.7972e-40	0.0331205	0.00643836	175.422	0.0171295
	rs740264	G	T	-0.222338	0.275114	1.0445e-137	0.00890119	0.0193358	623.886	0.275114
	rs75681898	C	T	0.220126	0.0440921	2.6844e-28	0.0199534	0.00406799	121.697	0.0440921
	rs7777424	T	C	0.060326	0.424115	7.0681e-14	0.00805787	0.00177455	56.0456	0.424115
	rs79856499	A	C	-0.312758	0.0297149	2.1441e-30	0.0272963	0.0056089	131.272	0.0297149
	rs854103	T	G	0.173996	0.0248307	6.5071e-11	0.0266391	0.001464	42.6589	0.0248307
	rs854562	T	C	0.106843	0.311606	3.1983e-35	0.00862755	0.0048735	153.351	0.311606
	rs916713	T	C	0.243533	0.100307	6.1384e-63	0.0145433	0.0105913	280.387	0.100307
	rs940424	A	T	-0.0512269	0.25918	1.6346e-08	0.00907185	0.00100671	31.8843	0.25918
RNASE3	rs10142026	C	T	-0.0595881	0.304972	5.3255e-10	0.00959674	0.001503	38.5512	0.304972
	rs10146416	C	T	0.101216	0.246965	1.1389e-23	0.0100925	0.00379599	100.569	0.246965
	rs111658339	G	T	0.220604	0.0179969	3.1665e-10	0.0350694	0.0017172	39.5669	0.0179969
	rs116842341	C	T	0.147352	0.0316927	3.0735e-08	0.0266103	0.00133087	30.6601	0.0316927
	rs117034324	A	G	0.728133	0.0138351	8.628e-29	0.0654002	0.0142609	123.926	0.0138351
	rs117839984	G	A	-0.17984	0.0254712	1.9418e-09	0.0299613	0.00160306	36.0256	0.0254712
	rs12147654	T	C	-0.441571	0.0949428	7.1773e-181	0.0153976	0.0324232	822.361	0.0949428
	rs1243457	A	G	0.222489	0.112848	7.1621e-58	0.0138743	0.0098142	257.133	0.112848
	rs12889457	C	A	0.0605654	0.68434	3.1259e-10	0.00962517	0.00158228	39.5911	0.31566
	rs142286128	G	A	0.178868	0.0242902	4.7936e-08	0.0327664	0.00151422	29.7966	0.0242902
	rs145968681	G	A	0.325179	0.0173459	3.0425e-10	0.0516427	0.00359178	39.6412	0.0173459
	rs147050298	A	G	0.546487	0.0535556	4.0222e-134	0.0221731	0.0293857	607.384	0.0535556
	rs148226973	A	G	-0.465343	0.0126672	8.5836e-11	0.0717026	0.00538733	42.108	0.0126672
	rs149304930	G	A	0.194496	0.0483022	2.1072e-18	0.0222246	0.00346585	76.58	0.0483022
	rs17242881	G	A	-0.142289	0.133467	2.2266e-28	0.0128786	0.00466126	122.06	0.133467
	rs1754332	A	G	0.0791148	0.536147	2.5407e-19	0.00880324	0.00310355	80.7599	0.463853
	rs181182680	A	G	0.281868	0.0286483	1.2728e-15	0.0352454	0.00440233	63.948	0.0286483
	rs185265475	C	G	0.13616	0.715288	7.3926e-23	0.0138339	0.00749464	96.8597	0.284712
	rs1952526	T	G	-0.0610005	0.71337	1.66e-09	0.0101197	0.00151941	36.3325	0.28663
	rs1958032	A	C	0.0996668	0.19487	1.0887e-18	0.0112927	0.00310735	77.8885	0.19487
	rs2093361	A	G	0.149378	0.14679	6.3371e-26	0.0141871	0.00555825	110.853	0.14679
	rs2236283	A	G	-0.468051	0.240984	1e-200	0.0114548	0.0741951	1669.42	0.240984
	rs28525131	G	A	0.27288	0.0667712	1.0554e-51	0.0180377	0.00919476	228.847	0.0667712
	rs28868032	G	A	0.156618	0.0626173	3.2167e-13	0.0214983	0.00287127	53.0669	0.0626173
	rs35287017	C	T	0.181532	0.337303	4.174e-85	0.00928572	0.0145185	382.157	0.337303
	rs35291299	G	A	-0.0901791	0.10059	7.6031e-10	0.0146564	0.00146932	37.8552	0.10059
	rs35333450	G	A	-0.225779	0.0327676	6.1757e-16	0.0279233	0.00322088	65.3721	0.0327676
	rs35939447	C	T	0.108973	0.178943	4.587e-18	0.0125789	0.00347731	75.0441	0.178943
	rs36018089	T	C	-0.380091	0.0247246	6.3182e-32	0.0323228	0.00691903	138.265	0.0247246
	rs4982369	T	C	-0.0733334	0.50652	9.3122e-16	0.00912606	0.00268123	64.5655	0.49348
	rs56361542	T	G	-0.18832	0.0425962	1.9839e-08	0.0335489	0.00288426	31.5034	0.0425962
	rs56393211	G	A	0.322053	0.12137	2.9091e-121	0.0137532	0.0216421	548.288	0.12137
	rs61978191	A	G	0.479847	0.0213459	5.1953e-49	0.0326103	0.00952843	216.5	0.0213459
	rs61978195	C	G	0.156659	0.0427037	5.4013e-13	0.021713	0.00200254	52.0522	0.0427037
	rs73571897	A	G	0.435908	0.183346	1e-200	0.0113469	0.0538388	1475.71	0.183346
	rs7494269	T	G	-0.541944	0.0296295	1.277e-77	0.0290599	0.0166084	347.759	0.0296295
	rs78797696	T	C	0.454553	0.0159542	7.3895e-29	0.0407766	0.00644584	124.252	0.0159542
	rs79484864	C	A	-0.229976	0.113805	1.9187e-52	0.0150904	0.0105555	232.233	0.113805
SERPINB8	rs113691982	T	C	0.165863	0.0276864	3.0927e-09	0.0279857	0.00147897	35.1228	0.0276864
	rs11537989	A	G	-0.226928	0.29817	1.5898e-149	0.00871342	0.021098	678.221	0.29817
	rs1243047	T	A	0.0892678	0.891629	1.1902e-11	0.0131634	0.00153762	45.9857	0.108371
	rs12967154	G	T	0.269639	0.202683	1.9719e-159	0.0100222	0.0229592	723.784	0.202683
	rs138613802	T	C	-0.395986	0.0226382	5.0462e-40	0.0299049	0.00689102	175.323	0.0226382
	rs1395269	G	T	0.108317	0.690406	3.356e-36	0.0086216	0.00499051	157.829	0.309594
	rs141240665	A	G	0.186416	0.0248186	3.2981e-12	0.0267667	0.00167931	48.5009	0.0248186
	rs143332756	T	C	0.174705	0.0218421	1.5785e-08	0.0309053	0.00130249	31.9527	0.0218421
	rs143761079	A	G	0.246633	0.0143829	1.1577e-09	0.0405239	0.00172161	37.0372	0.0143829
	rs144844147	C	T	-0.505575	0.0130346	4.442e-17	0.0601846	0.00653361	70.5536	0.0130346
	rs146616042	C	T	-0.32707	0.0176698	3.6291e-10	0.0521718	0.00369992	39.2942	0.0176698
	rs147113689	T	C	-0.313971	0.0161764	2.5924e-14	0.0412187	0.00312785	58.0155	0.0161764
	rs1720840	T	C	0.159881	0.138017	1.5717e-43	0.0115564	0.00604536	191.392	0.138017
	rs17244903	G	A	0.19803	0.0420503	1.6764e-19	0.0219239	0.00314943	81.5815	0.0420503
	rs17778297	A	G	-0.109195	0.0658717	3.2982e-11	0.0164638	0.00146522	43.9858	0.0658717
	rs187541157	A	G	0.149644	0.0305953	1.8461e-09	0.024895	0.00132658	36.1295	0.0305953
	rs28407927	T	G	-0.388497	0.213725	1e-200	0.00972349	0.0482775	1596.26	0.213725
	rs7240187	T	C	-0.153038	0.927806	3.6743e-22	0.0158102	0.00312773	93.6903	0.0721942
	rs72943538	C	A	-0.306924	0.0721062	4.2869e-84	0.0157964	0.0124487	377.5	0.0721062
	rs755163	A	G	-0.1314	0.0651157	9.0172e-15	0.0169501	0.00209775	60.0924	0.0651157
	rs75646844	A	G	0.271684	0.0404907	2.2383e-37	0.0212654	0.00570269	163.212	0.0404907
	rs76403319	A	G	-0.491633	0.0212725	4.9463e-52	0.0323916	0.00996418	230.345	0.0212725
	rs76715887	A	G	0.356895	0.021874	7.1091e-27	0.0332515	0.00542094	115.191	0.021874
	rs79047924	C	T	0.164587	0.0737843	1.791e-22	0.0168752	0.00368885	95.1175	0.0737843
	rs79291895	G	A	0.191561	0.0278707	1.9727e-12	0.0272239	0.0019845	49.5084	0.0278707
SIGLEC5	rs10408429	T	C	-0.248131	0.0776636	2.4062e-52	0.0162974	0.00874353	231.789	0.0776636
	rs10413294	G	A	-0.137982	0.313218	3.9228e-48	0.00946565	0.00812449	212.475	0.313218
	rs11084096	A	G	0.303144	0.27649	1e-200	0.00971511	0.0354625	973.572	0.27649
	rs111748930	A	G	-0.136124	0.0610248	8.7667e-13	0.0190424	0.00211905	51.0968	0.0610248
	rs117719547	G	T	-0.177073	0.0400298	1.4945e-12	0.0250279	0.00240397	50.0508	0.0400298
	rs12972472	A	G	0.0627129	0.212595	3.5179e-09	0.0106192	0.00131499	34.8735	0.212595
	rs12974660	T	C	0.207645	0.168284	1.6584e-71	0.0116125	0.0119256	319.71	0.168284
	rs12978748	T	A	-0.112905	0.0623973	4.1841e-10	0.0180738	0.00148934	39.0208	0.0623973
	rs140942602	T	C	-0.279003	0.0319557	1.7953e-27	0.0256918	0.00479298	117.921	0.0319557
	rs144774392	A	G	0.113698	0.069116	3.7235e-10	0.0181472	0.00166068	39.2507	0.069116
	rs1457094	T	C	-0.134624	0.0745495	2.3713e-15	0.0169976	0.00249454	62.7246	0.0745495
	rs145713288	C	T	-0.255609	0.0169231	2.5268e-11	0.0383124	0.00216923	44.5072	0.0169231
	rs148020130	G	T	-0.523946	0.0189943	4.4429e-38	0.0406135	0.0101269	166.41	0.0189943
	rs148610266	A	G	-0.216709	0.0303537	9.7386e-14	0.0291104	0.00275684	55.4136	0.0303537
	rs149204886	C	T	-0.629063	0.0130168	8.3222e-09	0.109178	0.0100656	33.178	0.0130168
	rs149297602	T	C	0.248879	0.0216797	2.5306e-12	0.0355455	0.00262061	49.0185	0.0216797
	rs189046164	A	G	-0.750777	0.0123511	2.3559e-08	0.134464	0.0135653	31.148	0.0123511
	rs2053924	G	A	-0.523986	0.107839	1e-200	0.0139753	0.0501801	1405.68	0.107839
	rs2902879	A	G	0.0814347	0.886301	4.2233e-09	0.0138605	0.00133477	34.5165	0.113699
	rs2902882	A	G	-0.0882258	0.355919	2.3964e-22	0.00907365	0.00355603	94.5354	0.355919
	rs3745403	A	G	-0.0590926	0.612278	2.0728e-09	0.00986192	0.00165518	35.9007	0.387722
	rs3829656	G	T	0.314058	0.0173492	2.7126e-19	0.0349735	0.00335175	80.6319	0.0173492
	rs4308054	T	C	-0.133593	0.706871	1.6213e-44	0.00954431	0.00734165	195.904	0.293129
	rs4420641	G	T	0.0609365	0.355979	2.5165e-11	0.00913262	0.00169969	44.5175	0.355979
	rs4802847	A	G	0.0871254	0.719865	1.6169e-11	0.0129324	0.00305218	45.381	0.280135
	rs4802856	T	C	-0.0582678	0.311256	6.2418e-10	0.00942235	0.00145355	38.2389	0.311256
	rs55825878	C	T	0.479244	0.046381	2.8361e-106	0.0218872	0.0199124	479.399	0.046381
	rs57489825	A	G	-0.273033	0.0368814	2.3515e-30	0.0238457	0.0052681	131.092	0.0368814
	rs58044915	T	C	0.112467	0.147697	6.9648e-20	0.0123209	0.00317445	83.3177	0.147697
	rs58301181	G	C	-0.160618	0.894341	1.5671e-29	0.0142337	0.00485192	127.326	0.105659
	rs61998206	T	C	0.184704	0.0338387	1.0438e-12	0.0259248	0.00222575	50.7555	0.0338387
	rs62113348	T	G	0.11735	0.176725	1.3205e-24	0.0114605	0.00399117	104.839	0.176725
	rs6509534	G	A	-0.0735822	0.586615	3.0702e-09	0.0124133	0.00261906	35.1324	0.413385
	rs6509574	G	A	-0.0843139	0.315681	2.6589e-19	0.00938699	0.00306199	80.6702	0.315681
	rs67621412	A	C	-0.057266	0.22386	4.6605e-08	0.0104814	0.00113827	29.8486	0.22386
	rs71358836	G	A	0.327965	0.0248089	5.0088e-21	0.0348565	0.0051776	88.5189	0.0248089
	rs7250849	T	G	-0.351054	0.129881	3.3043e-163	0.0128946	0.0271	741.134	0.129881
	rs7253355	A	G	-0.0926516	0.752875	1.0562e-19	0.0102007	0.00318412	82.4927	0.247125
	rs7259469	A	G	0.133442	0.149429	1.0719e-27	0.0122349	0.00450609	118.947	0.149429
	rs73049687	A	G	0.526156	0.0244425	2.8287e-60	0.0321291	0.0130305	268.157	0.0244425
	rs73054902	T	C	0.0935269	0.109778	2.6738e-10	0.0148063	0.00170677	39.8973	0.109778
	rs73056837	T	C	0.0902607	0.111701	7.1156e-11	0.0138473	0.00161414	42.485	0.111701
	rs73058837	A	G	0.129345	0.0571638	4.3352e-12	0.0186756	0.00180013	47.9645	0.0571638
	rs76748600	T	C	0.0898522	0.110883	8.3698e-11	0.0138362	0.00158935	42.1689	0.110883
	rs77332639	T	C	0.356086	0.0505775	3.2096e-08	0.0643952	0.0120309	30.5532	0.0505775
	rs78265344	G	A	-0.383914	0.0293345	3.474e-49	0.0260427	0.0083237	217.301	0.0293345
	rs79498998	A	G	-0.284578	0.0402591	1.0848e-33	0.0235233	0.00621928	146.342	0.0402591
	rs8105105	C	T	-0.421721	0.0487823	2.4642e-96	0.0202489	0.0162373	433.727	0.0487823
	rs8108125	G	C	-0.0840342	0.105192	4.8162e-09	0.0143567	0.00132763	34.2585	0.105192
	rs8113048	T	G	-0.113419	0.841287	2.7771e-21	0.0119758	0.00342348	89.6873	0.158713
	rs8113099	A	G	-0.0855802	0.236857	8.6637e-17	0.010284	0.00264071	69.2454	0.236857
TNFRSF10C	rs11135700	C	G	0.119061	0.0943287	1.095e-16	0.0143548	0.00241621	68.7889	0.0943287
	rs112526106	A	G	-0.297224	0.020981	3.7851e-21	0.0314916	0.00361611	89.0724	0.020981
	rs117646277	A	G	-0.333673	0.0286483	5.1902e-37	0.0262524	0.00615835	161.537	0.0286483
	rs13275605	A	G	0.0738164	0.309889	2.135e-17	0.0086982	0.00232514	72.0143	0.309889
	rs34407287	C	T	-0.086068	0.729784	3.348e-15	0.0109264	0.00291308	62.0429	0.270216
	rs4518666	C	T	0.128082	0.373701	1.8069e-53	0.00832034	0.00762057	236.954	0.373701
	rs4615567	G	A	0.0825418	0.145757	3.0178e-13	0.0113169	0.00169376	53.1947	0.145757
	rs4871850	G	A	0.0737314	0.281616	3.6919e-13	0.0101467	0.0021948	52.7976	0.281616
	rs4872060	A	G	0.0873049	0.644577	2.8001e-25	0.00840391	0.00348027	107.916	0.355423
	rs62501091	A	G	-0.101642	0.154444	2.0986e-17	0.0119747	0.00269106	72.0424	0.154444
	rs6557616	G	C	-0.322101	0.800603	1e-200	0.00995732	0.0320623	1046.33	0.199397
	rs6988487	A	G	-0.108503	0.0702265	3.8823e-12	0.0156313	0.00153507	48.18	0.0702265
	rs7464769	C	T	0.0664698	0.127054	3.0525e-08	0.0120012	0.000979107	30.6741	0.127054
TNXB	rs1049225	A	G	-0.170748	0.248039	6.9954e-16	0.0211568	0.0107587	65.1128	0.248039
	rs115128935	C	T	-0.516025	0.0183182	6.8699e-13	0.0718497	0.00948604	51.562	0.0183182
	rs115461385	T	C	0.300239	0.0569873	4.3969e-12	0.0433633	0.00959559	47.9196	0.0569873
	rs115521560	C	A	0.318342	0.0497962	1.2726e-13	0.0429664	0.00949918	54.8756	0.0497962
	rs137893789	A	G	0.396666	0.031266	5.7331e-10	0.0640021	0.0094414	38.3924	0.031266
	rs138039007	C	T	0.308834	0.0320409	5.913e-09	0.0530706	0.00588139	33.8524	0.0320409
	rs144251373	A	G	0.292891	0.0660437	4.1394e-11	0.0443835	0.010472	43.527	0.0660437
	rs146852891	T	G	0.482764	0.0190311	2.191e-08	0.0862649	0.00862695	31.3012	0.0190311
	rs191827672	A	G	0.406093	0.0257836	3.9516e-08	0.0739292	0.00821667	30.1565	0.0257836
	rs2269426	A	G	0.456045	0.402304	1.604e-126	0.0190598	0.0909244	572.306	0.402304
	rs2515919	G	A	0.137348	0.367466	1.4752e-12	0.0194079	0.00869325	50.065	0.367466
	rs28366284	C	T	-0.133509	0.301935	4.3309e-08	0.0243773	0.00745783	29.9803	0.301935
	rs2854275	A	C	-0.191955	0.111806	7.5504e-09	0.0332217	0.00726496	33.3706	0.111806
	rs3021090	G	A	-0.252817	0.0779546	1.9926e-12	0.0359381	0.00910469	49.47	0.0779546
	rs3130561	T	C	-0.118088	0.307523	2.6155e-08	0.0212186	0.00590407	30.9607	0.307523
	rs3132461	G	A	-0.191237	0.175732	6.9055e-15	0.0245613	0.0104837	60.6022	0.175732
	rs3819721	A	G	0.129563	0.252644	1.7058e-09	0.0215088	0.00629916	36.2723	0.252644
	rs4713436	T	C	0.145294	0.805322	7.4983e-10	0.0236043	0.00657579	37.8757	0.194678
	rs488755	A	G	-0.345344	0.0530524	1.2256e-16	0.0417057	0.0118411	68.5427	0.0530524
	rs553108	A	G	-0.269555	0.377855	2.2465e-44	0.0192899	0.0330335	195.202	0.377855
	rs9267650	T	A	-0.28158	0.0418957	1.5995e-09	0.0466655	0.00632498	36.3964	0.0418957
	rs9295951	T	C	0.208747	0.848121	1.0924e-15	0.026041	0.0111014	64.2354	0.151879
	rs9469084	T	C	-0.439382	0.0902671	2.2859e-41	0.0326147	0.0307328	181.429	0.0902671
VMO1	rs11552523	C	T	-0.295127	0.0232866	9.3079e-23	0.0300561	0.00394642	96.4088	0.0232866
	rs11651114	A	G	0.0593289	0.425312	6.7899e-13	0.00825871	0.00171774	51.6035	0.425312
	rs11651466	A	T	-0.197763	0.0811134	5.7139e-38	0.0153524	0.00579628	165.924	0.0811134
	rs11655692	G	A	-0.219063	0.0241269	2.9078e-15	0.0277481	0.00225466	62.3218	0.0241269
	rs11657711	T	C	-0.121923	0.0640854	1.5853e-13	0.0165214	0.00178	54.4564	0.0640854
	rs11869460	A	G	0.185825	0.59555	1.2372e-116	0.00809419	0.0163627	527.027	0.40445
	rs12600601	T	C	-0.07418	0.858061	4.1734e-10	0.0118741	0.00133857	39.0248	0.141939
	rs147009551	C	A	-0.337172	0.0195459	1.5775e-25	0.0322872	0.00433838	109.045	0.0195459
	rs151021726	A	G	-0.4694	0.0177814	4.6684e-30	0.0412105	0.00763766	129.724	0.0177814
	rs2304975	T	C	0.0788208	0.907455	4.7186e-08	0.0144313	0.0010424	29.8292	0.0925445
	rs2326101	T	G	-0.056043	0.310141	1.1591e-10	0.00869625	0.00134217	41.5289	0.310141
	rs35789354	T	C	-0.191097	0.263595	1.0802e-99	0.0090165	0.013979	449.162	0.263595
	rs62072697	T	C	-0.161981	0.029405	8.3041e-12	0.0237053	0.00149543	46.6883	0.029405
	rs71368524	G	A	-0.205574	0.0271103	2.6492e-14	0.0269981	0.00222432	57.9746	0.0271103
	rs72833197	T	C	0.218425	0.034191	5.9127e-14	0.0290842	0.00314103	56.3953	0.034191
	rs79029826	T	C	0.259582	0.0349842	3.3803e-26	0.0245162	0.00452913	112.101	0.0349842
	rs9895322	A	G	-0.377905	0.164362	1e-200	0.010719	0.0377487	1242.87	0.164362
	rs9912225	G	A	0.174367	0.0512252	6.4731e-19	0.0196275	0.00294661	78.916	0.0512252
ZP3	rs11763069	A	G	0.133496	0.0342133	2.2062e-08	0.0238595	0.00117634	31.3028	0.0342133
	rs13221991	A	G	-0.14077	0.0492062	7.6386e-14	0.0188289	0.00185078	55.8914	0.0492062
	rs13340490	A	G	-0.0570969	0.723371	4.4967e-09	0.00973568	0.00130301	34.3921	0.276629
	rs139772628	A	G	0.188666	0.0201692	6.1143e-09	0.032452	0.00140491	33.7963	0.0201692
	rs145495035	T	C	-0.221543	0.0195412	1.1911e-08	0.0388618	0.00187721	32.4954	0.0195412
	rs145857471	T	C	-0.472478	0.0133554	1.3869e-08	0.0832574	0.00584876	32.1927	0.0133554
	rs147253054	A	G	0.130774	0.0399414	5.5295e-09	0.0224297	0.00130986	33.9909	0.0399414
	rs148429014	G	A	-0.156846	0.0484973	1.4645e-14	0.0203951	0.00226528	59.1377	0.0484973
	rs181963373	T	C	-0.0706182	0.167322	7.2981e-11	0.0108403	0.00138769	42.4346	0.167322
	rs2528055	T	C	-0.323912	0.0193976	2.7399e-13	0.044332	0.00397553	53.377	0.0193976
	rs2868370	A	G	-0.140824	0.172171	2.5554e-40	0.0105942	0.00562132	176.682	0.172171
	rs38700	C	A	-0.296618	0.0269873	2.3523e-15	0.0374466	0.0045994	62.7346	0.0269873
	rs4632990	G	T	0.109237	0.750489	6.6246e-32	0.00929254	0.00444909	138.18	0.249511
	rs4727187	A	C	-0.274747	0.389151	1e-200	0.00873851	0.0346445	988.458	0.389151
	rs4728603	A	G	0.0868912	0.75373	7.9888e-21	0.00928335	0.00279507	87.6021	0.24627
	rs4728973	T	C	-0.121374	0.193978	4.6748e-31	0.0104732	0.00458546	134.296	0.193978
	rs61157503	A	G	0.152974	0.0368539	8.9083e-13	0.0214054	0.00165852	51.0691	0.0368539
	rs62476231	C	T	0.0776538	0.233658	3.6979e-14	0.0102563	0.00215487	57.3203	0.233658
	rs71560493	A	G	0.165862	0.053614	1.1181e-19	0.0182728	0.00278394	82.3863	0.053614
	rs73138072	A	G	-0.146831	0.0612178	9.2366e-16	0.0182705	0.00247192	64.5804	0.0612178
	rs76007016	C	A	-0.079277	0.818352	2.1454e-14	0.0103747	0.00186503	58.3873	0.181648
	rs76134806	C	T	0.303091	0.0640419	8.5695e-71	0.0170377	0.0108928	316.441	0.0640419
	rs7783534	G	C	0.0592277	0.245994	1.11e-08	0.0103668	0.00129961	32.6381	0.245994
	rs78391114	A	G	-0.0586493	0.177375	3.6047e-08	0.0106461	0.0010028	30.3471	0.177375
	rs79969407	A	G	-0.107546	0.0744517	2.0985e-11	0.0160541	0.00159149	44.8734	0.0744517
	rs9655996	A	G	0.127966	0.143543	6.6337e-29	0.0114697	0.00401013	124.468	0.143543

## Sheet: S5
Results of MR analysis and sensitivity analysis of eQTL and CD
id	outcome	method	nsnp	pvalue	or	or_lci95	or_uci95	FDR	Heter.p	egger_intercept	egger_intercept_se	egger_intercept_pval
CYTL1	CD	IVW	21	0.00227636	1.20507	1.069	1.35846	0.127476	0.919565	0.00232548	0.0123231	0.852322
TNXB	CD	IVW	23	0.00693393	1.15097	1.03929	1.27465	0.129433	0.000521233	0.0253379	0.0311018	0.424401
SERPINB8	CD	IVW	25	0.00983244	1.13804	1.03163	1.25543	0.550617	0.365337	0.0307704	0.0298441	0.313245
HLA-A	CD	IVW	28	0.0111969	1.20466	1.04323	1.39107	0.209009	7.43273e-05	0.0679709	0.0460403	0.151864
KIR2DS4	CD	IVW	29	0.0299537	0.956993	0.919751	0.995742	0.559135	0.219037	0.0358379	0.0171535	0.0462419
RNASE3	CD	IVW	38	0.058929	0.914621	0.83372	1.00337	1	0.00123604	-0.00928236	0.0173121	0.595134
CD177	CD	IVW	29	0.0657967	1.09723	0.993957	1.21122	1	0.602585	0.0466927	0.0199168	0.0266655
ZP3	CD	IVW	26	0.0715482	0.882392	0.77012	1.01103	1	0.194568	0.0391512	0.0185391	0.0453006
DBH	CD	IVW	7	0.0909186	0.8324	0.672926	1.02967	1	0.768014	-0.0691526	0.0499976	0.225204
CTBS	CD	IVW	24	0.115103	1.09139	0.978895	1.21681	1	0.451885	0.0114565	0.016281	0.489016
SIGLEC5	CD	IVW	51	0.155682	1.05075	0.981337	1.12508	1	0.930602	-0.00284269	0.010427	0.786286
LY75	CD	IVW	47	0.161488	0.949171	0.882325	1.02108	1	0.806669	-0.0252502	0.0153578	0.107119
PON2	CD	IVW	37	0.212828	0.938319	0.848889	1.03717	1	0.190262	-0.0142614	0.0130965	0.283619
FCGR3B	CD	IVW	21	0.235818	0.907399	0.772728	1.06554	1	0.0628105	-0.0250462	0.020839	0.244172
MST1	CD	IVW	7	0.273027	1.18775	0.873185	1.61564	1	0.000153987	0.0487429	0.063325	0.476234
CD209	CD	IVW	12	0.286576	0.895561	0.731117	1.09699	1	0.573491	-0.0186205	0.0261232	0.492271
IL18R1	CD	IVW	35	0.360912	0.946368	0.840817	1.06517	1	0.000432473	-0.00752153	0.0205256	0.716372
CLEC10A	CD	IVW	16	0.511708	0.962626	0.859102	1.07862	1	0.509128	0.0375031	0.0195959	0.0763107
KLRD1	CD	IVW	15	0.52315	0.948141	0.805154	1.11652	1	0.645711	0.000999385	0.0289929	0.973026
CTRC	CD	IVW	9	0.682141	0.963742	0.807606	1.15006	1	0.112205	0.0569877	0.0528729	0.316848
ATRN	CD	IVW	3	0.711082	0.902006	0.522634	1.55676	1	0.292523	-0.109645	0.0892453	0.434932
APOL1	CD	IVW	4	0.716879	1.05825	0.779262	1.43713	1	0.62702	-0.0612226	0.0584685	0.404942
VMO1	CD	IVW	18	0.905853	0.992647	0.878373	1.12179	1	0.328735	0.0228288	0.0223813	0.322907
GPNMB	CD	IVW	35	0.911897	1.00654	0.896799	1.12971	1	0.0590961	0.0279535	0.0177126	0.124066
TNFRSF10C	CD	IVW	13	0.940261	0.994435	0.859398	1.15069	1	0.697042	-0.0364789	0.0197835	0.0922776
HLA-DRA	CD	IVW	4	0.970991	0.992466	0.660218	1.49191	1	0.0828499	0.00637409	0.0697317	0.935499

## Sheet: S6
Results of SMR analysis
probeID	Gene	A1	A2	Freq	b_SMR	se_SMR	p_SMR	p_HEIDI	nsnp_HEIDI	or	lci	uci
ENSG00000206503	HLA-A	C	TRUE	0.353877	0.360471	0.0878859	4.10334e-05	0.250578	20	1.434	1.20709	1.70357
